# Supplementary material for: Anatomical and physiological foundations of cerebello-hippocampal interaction
Source: eLife. 2019 Jun 17;8:e41896. doi: 10.7554/eLife.41896 (PMC6579515; doi:10.7554/eLife.41896)
Supplement: Figure 1—source data 1. — Quantification of the number of rabies-positives cells in the ipsi- (i.) and contra-lateral (c.) side of the cerebellar cortex, the deep cerebellar and vestibular nuclei. Nu, nucleus; Lob, lobule; pm, paramedian lobe; cop, copula pyramidis. [file elife-41896-fig1-data1.xlsx]

## Sheet: Feuil1
	S9	S10	S11	S12	S13
Dentate nu i.	7	3	10	12	26
Dentate nu c.	0	2	14	26	20
Interposed nu i.	0	0	2	1	4
Interposed nu c.	0	0	6	4	1
Fastigial nu i.	10	1	14	29	21
Fastigial nu c.	1	4	24	12	13
Vestibular nu i.	1	0	8	17	21
Vestibular nu c.	0	5	13	19	21
Crus 1 i.	0	0	1	0	0
Crus 1 c.	0	0	1	0	1
Crus 2 i.	0	0	0	0	0
Crus 2 c.	0	0	0	0	0
Lob II	0	0	0	0	0
Lob III	0	0	0	0	0
Lob IV/V	0	0	0	0	0
Lob VI	0	0	0	0	0
Lob VII	0	0	0	0	0
Lob VIII	0	0	1	0	0
Lob IX	0	0	0	0	1
Lob X	0	0	0	0	0
Paraflocculus i.	0	0	1	0	0
Paraflocculus c.	1	0	0	0	0
Flocculus	0	0	0	0	0
pm	0	0	0	0	0
cop ipsi	0	0	0	0	0
cop contra	0	5	0	0	0
