# Supplementary material for: Anatomical and physiological foundations of cerebello-hippocampal interaction
Source: eLife. 2019 Jun 17;8:e41896. doi: 10.7554/eLife.41896 (PMC6579515; doi:10.7554/eLife.41896)
Supplement: Figure 3—source data 1. [file elife-41896-fig3-data1.xlsx]

## Sheet: Figure 3 E
		Speed x Theta power correlation				Data for bootstrap
		Crus I	Lob II/III	Lob VI		Crus I	Lob II/III	Lob VI
	ME2	-0.121766	-0.120762	-0.272029		-0.0361392	0.0187442	-0.0240484
	ME3	-0.0703743	0.105498	-0.057928		-0.0248472	-0.0154743	-0.00299084
	ME6	0.14498	-0.052863	0.109215		-0.0144744	0.0251454	0.0291273
	ME7		-0.216401			0.0160552	0.0273108	-0.028564
	ME8	0.069554	0.060789	-0.0715324		-0.0502215	0.0413566	0.00540346
	ME9		-0.109763	0.0253011		-0.070651	-0.0383822	-0.0167128
	ME10			-0.022985		-0.0104946	0.0260524	-0.0811676
	ME12		-0.0112333	0.109067		-0.0328825	0.0277981	0.0411937
	ME798			-0.054908		-0.0129901	-0.0601359	0.0406591
	ME800			0.0689205		-0.0653504	-0.0383308	-0.0661563
	ME802			-0.03221		-0.0179559	-0.0181122	0.099278
	ME13	-0.328298	-0.222669	-0.171963		0.0262475	-0.0444397	-0.00836969
	ME15	0.0106822	-0.128234			-0.00918514	-0.0163996	0.0161141
	ME16			-0.0538945		-0.00162045	0.0385874	-0.000216501
	ME18	-0.0207183				-0.0703413	0.00382451	-0.0887037
	ME19	-0.00387536	-0.177933	-0.0365136		0.0322285	0.0470237	0.0498556
	ME20	0.0588876	-0.0645195			-0.0124571	-0.0459451	0.055497
	ME23			-0.108665		-0.0179755	-0.057548	0.0418489
	ME24	0.0196154	0.0468132			0.0182319	-0.0300178	-0.0228397
	ME25	-0.00100718		-0.0820667		0.0462635	-0.00800024	0.0112958
						-0.00225228	0.0637895	0.0481901
						0.0390721	0.0523999	0.0438587
						-0.0352707	0.0506169	-0.047516
						-0.0290578	-0.01587	-0.0470589
						0.0409684	0.0695212	0.0609472
						-0.000246723	-0.0352224	-0.021267
						0.0546005	-0.00356262	0.00979025
						-0.0592108	0.00635191	0.0182771
						-0.0235779	-0.033044	-0.0397753
						0.0546137	-0.0344038	0.0532271
						0.0611799	0.029735	-0.0268161
						0.0331328	0.0103756	-0.0244873
						-0.0262886	0.0130346	-0.024683
						-0.0192257	-0.0567674	0.0492235
						0.00235762	0.0115156	0.00307895
						0.0131284	-0.0323083	-0.00277034
						-0.0232706	-0.0485849	0.00605235
						0.0354695	0.0383192	0.016898
						-0.0433056	-0.043894	0.0235651
						0.0425555	0.0213946	0.0456149
						-0.0386447	-0.0455571	0.000796336
						0.0145249	0.0587114	-0.0380541
						-0.0126895	0.0389098	0.00343179
						-0.00666335	0.0576409	-0.062426
						0.0439359	-0.0891684	-0.0145379
						0.000953114	-0.0519713	-0.00924091
						0.000682835	-0.0698476	0.0755478
						-0.0073738	0.0211791	0.0912532
						-0.0448056	-0.0585432	-0.0356082
						-0.00590041	-0.0604413	0.0205817
						-0.0160352	0.0159923	-0.00023839
						0.0275102	-0.111254	-0.0779432
						0.0168454	-0.0941977	0.0446095
						-0.0337069	-0.0540659	0.0189745
						-0.0442742	0.0626928	0.00615613
						0.0114619	-0.0441775	-0.015446
						-0.01319	0.0318409	0.0885529
						-0.0226109	-0.0730273	0.0360561
						0.0443712	-0.00101806	0.0402519
						-0.0116279	-0.0721078	0.00235101
						-0.00155545	0.0333699	0.0595188
						-0.0661384	0.052743	-0.0577259
						-0.0205063	0.0856913	0.0366387
						0.00379257	-0.0703015	0.00284395
						0.0362684	-0.089774	0.0281779
						0.0355142	0.0136508	0.0498457
						-0.00905786	-0.0396763	-0.0069873
						0.0817937	0.0231766	-0.0244496
						-0.0503674	-0.0185453	-0.0474759
						-0.0105674	0.0792311	0.00187073
						-0.0387812	-0.0415356	0.0473472
						0.0389463	-0.0171437	-0.00398801
						-0.0164218	0.064662	0.0504633
						0.00210862	0.0297248	-0.0609622
						0.0409934	0.056449	0.093723
						0.0329199	-0.000777169	-0.0278849
						0.0202412	-0.00427596	0.025529
						0.121989	0.0373347	0.0430206
						0.0335913	-0.0116518	-0.0324319
						0.00963708	-0.0259657	-0.0149309
						0.00583807	0.0231166	-0.00482262
						0.0389451	-0.0432948	-0.00548235
						-0.0256346	0.0029794	0.0433801
						-0.101318	0.0232647	-0.00505568
						-0.056023	0.0734465	0.0164877
						-0.00371168	0.031006	0.0102568
						0.017579	0.0197878	-0.0168267
						0.0110759	-0.0430143	0.0643186
						-0.00835891	0.0542958	-0.049249
						-0.00298329	-0.0509779	-0.00642368
						-0.0289432	-0.0262616	0.0645204
						0.0424515	-0.07804	0.0031199
						0.0025509	-0.035633	-0.0446187
						0.0453777	0.0203982	-0.0251012
						-0.0842243	-0.0475329	-0.0442038
						0.0425263	-0.0114008	0.00547407
						-0.00394707	0.0225646	-0.0143689
						-0.0267096	-0.0112989	-0.0336799
						-0.0253226	0.00920641	-0.00261523
						-0.0398064	-0.0750316	-0.0137408
						-0.000525057	-0.0617299	0.0617113
						0.0181248	-0.0430131	0.0341209
						0.0254255	-0.0538034	-0.0103108
						-0.0187194	0.0468464	-0.102064
						0.00945869	0.00533335	0.0234617
						-0.0074003	-0.0430831	-0.0138875
						0.0511336	-0.015999	0.025408
						-0.0525684	-0.0140784	0.000433835
						-0.0100116	0.0150163	-0.0523969
						0.00180289	0.0194969	-0.00532018
						0.0357197	-0.0557743	0.0912891
						0.017693	-0.0466329	-0.00160917
						0.0227596	-0.0229857	-0.00390146
						0.0303317	0.00705458	0.0158465
						0.0510314	0.0793759	0.0783559
						0.0276431	-0.0532203	-0.00448585
						0.0567741	0.0410902	-0.0148174
						-0.0115851	0.0330105	0.0636082
						0.0204876	-0.0250549	-0.0300994
						-0.030562	-0.0303636	0.00475751
						0.0217244	-0.00976042	-0.0554097
						-0.0531326	0.00178245	0.032181
						-0.0937812	-0.0701581	0.00978997
						-0.0147524	-0.0286861	-0.0428688
						-0.026876	0.020228	-0.0740956
						0.0291909	0.00786002	-0.00841119
						-0.0989463	0.0598638	0.0203823
						0.09058	-0.081349	-0.0165125
						-0.00577935	-0.0345682	-0.0338914
						-0.0206584	-0.0586085	0.0137231
						0.0299111	-0.0714639	0.0169287
						0.00825008	0.0167523	0.017834
						-0.0413133	-0.0400551	0.0397371
						-0.0216269	-0.0177788	0.0119193
						0.0293274	0.0156415	0.030257
						0.013706	0.0240039	0.0587905
						-0.0344674	0.043374	-0.0249233
						0.0818503	0.00859263	0.0124424
						0.0617759	0.033227	-0.0369845
						-0.034946	0.0159853	0.0579246
						-0.0290924	-0.0626079	-0.0369878
						-0.0143438	0.0356792	-0.056613
						-0.0346662	-0.0782937	-0.035095
						-0.0171413	0.00673169	0.0534821
						0.0242399	-0.0134558	-0.00680241
						-0.0442971	-0.0518111	0.0328756
						-0.0398788	0.0531633	-0.00617857
						-0.0264177	0.0142744	-0.0350425
						-0.0103513	0.00823091	0.0130065
						0.0163873	0.0563211	-0.0223061
						0.0116173	-0.0479772	0.0579525
						-0.126829	0.0665042	0.0586496
						-0.0205659	0.00376434	-0.0367327
						-0.0447286	0.037092	-0.0286276
						-0.0180614	0.0289026	0.00237612
						0.000593113	-0.0167568	-0.0193002
						0.0370018	0.0176579	0.0533413
						-0.0127387	0.073248	-0.0673077
						-0.0508634	0.0211817	-0.00165434
						-0.00327212	-0.00842225	0.0298282
						-0.0215657	0.0108648	-0.0399647
						0.0366111	0.0133775	-0.00954658
						-0.034607	0.0351743	0.0191535
						-0.0395523	0.0124648	0.00803069
						-0.0612596	0.0495066	-0.0110464
						-0.0609963	0.0854931	0.0721637
						0.0848191	0.0334122	0.0776437
						0.0878476	0.0508896	-0.040487
						-0.0293746	0.0361538	-0.0434098
						-0.00635696	0.105207	-0.0157688
						0.0610276	0.0236329	0.0365492
						-0.030137	0.0364458	0.033936
						-0.00572952	-0.0551272	-0.00189056
						-0.0388096	-0.0157782	-0.0527087
						0.0578087	0.0520016	-0.0424276
						0.0130549	0.0130013	0.00552246
						-0.0211858	-0.0699637	0.0297534
						0.0116306	-0.0623231	0.0168245
						-0.0302781	-0.0524339	-0.0440773
						-0.0600513	-0.0029789	0.017574
						0.0411608	0.0428211	-0.0359869
						0.012374	-0.0383004	0.0296698
						-0.0261612	-0.0401968	-0.0115745
						-0.0745944	-0.0106426	0.0443911
						-0.0427686	0.086416	-0.0741513
						0.0211574	-0.0432066	0.0591199
						-0.0990498	-0.0697687	0.0285712
						0.00792358	0.0620241	0.0513656
						-0.0323464	0.0181941	0.0143362
						0.0769947	0.0152615	0.0896064
						-0.00789752	-0.0142744	0.00706902
						-0.047891	-0.0560386	-0.0140696
						-0.0296435	0.0530785	0.0210306
						-0.010497	-0.0337933	-0.0881936
						0.0301818	0.0142932	-0.0172875
						0.0249129	0.0197504	-0.0692039
						-0.046434	-0.0505959	0.0685442
						-0.012417	0.0409458	-0.0166231
						-0.0107051	-0.0964613	-0.021784
						-0.0505996	-0.015271	0.0241026
						-0.0335161	-0.0553477	0.00220356
						-0.043792	-0.0587891	0.0359099
						-0.0290505	-0.033993	-0.0285107
						0.0568683	-0.0425446	-0.00207139
						-0.086822	-0.0173451	0.017251
						-0.050036	-0.0233667	0.0234063
						0.0150047	0.011452	0.0706321
						-0.00454407	0.0495183	-0.0456006
						-0.0355999	0.00942664	-0.0186806
						0.0113894	-0.0294334	0.0351852
						0.0365966	0.00400479	-0.0383466
						-0.00327579	0.00500118	0.00600591
						0.0168407	0.0501476	0.0436336
						0.0285537	-0.0774184	0.0441188
						0.0162958	-0.0132321	0.0808399
						-0.0493627	0.0102901	-0.0193109
						-0.0684329	-0.0142661	-0.0526149
						-0.00542318	-0.0153527	-0.100333
						0.00823225	-0.0062788	-0.0849894
						0.0456605	0.00749013	0.0544668
						0.0749125	-0.0566259	-0.0686106
						0.0268421	-0.0328579	-0.0865145
						-0.00834952	0.0244612	-0.0133401
						-0.0288377	0.0377487	-0.00401168
						-0.0343289	0.0394171	-0.0328884
						-0.0585059	-0.00611918	0.0703404
						0.0175557	-0.091711	-0.00296567
						0.00696735	0.0726309	0.00906053
						0.0144561	0.00894758	0.0590441
						0.0972118	0.0552291	-0.0410155
						0.011336	-0.0415882	-0.0122669
						0.00885202	0.0152975	-0.0244445
						0.0347703	0.0123742	-0.00437746
						0.0585864	0.0217669	0.00401518
						0.0415769	-0.0485405	0.0329946
						-0.0531877	0.0525086	0.0307806
						-0.0135886	-0.0295	-0.0404774
						-0.0260347	0.0419347	0.0676502
						0.0190203	-0.00755985	-0.0138816
						-0.000342057	-0.0377945	0.048781
						0.0587454	-0.0403881	-0.0422938
						0.0210849	0.0443806	-0.0225842
						0.0395182	0.0260131	-0.0246971
						-0.0390265	-0.00853491	-0.00665569
						-0.00602129	-0.0237913	-0.00806363
						0.0238916	0.093789	0.0572108
						0.0382979	0.0384253	0.0225075
						-0.0421146	0.0202154	0.0135985
						-0.0247445	-0.00986181	0.0599027
						0.0291155	-0.0195339	0.0310703
						0.0297844	-0.0543504	-0.0397206
						0.0168079	0.0610774	0.0361179
						-0.00850063	-0.0225828	0.018805
						-0.0101119	-0.035239	-0.0459358
						0.00987158	0.0437837	0.0852147
						-0.0402768	0.0447461	-0.0253485
						0.0331015	0.0789129	-0.0110454
						0.0524311	-0.0259294	-0.0085483
						-0.0234072	0.00256884	-0.10877
						-0.0399397	-0.0341634	-0.0642373
						-0.0128691	-0.0403027	-0.0414262
						-0.0250966	-0.0432733	0.00810524
						-0.0271199	0.00880302	0.0280891
						-0.0370142	0.0375354	-0.0157458
						0.0121475	0.0351838	-0.0599339
						0.00295656	0.0301679	0.0104596
						0.0360622	0.0217842	0.0161375
						-0.00468301	-0.0384293	-0.00100784
						0.0265219	0.0244773	-0.0548524
						0.026497	0.0160914	-0.00994553
						0.01611	-0.0155413	-0.0200623
						-0.0468024	0.0133364	0.0154278
						0.0146693	0.0488279	-0.0228802
						0.0323036	-0.0105001	0.0152716
						0.00870269	0.0696023	0.0560058
						0.00204623	-0.000564946	-0.0352155
						0.0220621	0.00806274	-0.0125226
						-0.0635328	0.0310806	-0.0153531
						-0.0844838	0.044663	0.0434585
						-0.0132229	-0.0574489	-0.0338407
						0.0279269	-0.0285168	0.0231843
						0.0443123	0.0273684	-0.0807691
						-0.0283434	0.0250028	-0.0246916
						0.0152382	0.00260451	0.047308
						-0.0145846	0.0486819	0.000677502
						-0.055714	-0.0339122	-0.0316308
						0.0311977	-0.0144113	-0.0542126
						0.00244778	0.0140085	0.085996
						0.062593	0.0318495	-0.0132321
						-0.000240723	-0.00980942	-0.0158254
						0.0774372	-0.0141373	0.0657009
						-0.0201188	-0.00245001	-0.0157399
						-0.000142945	0.0869272	-0.015228
						-0.0199135	0.0676356	-0.0510522
						0.00556802	-0.0090948	-0.0180873
						0.0128101	-0.0365365	-0.0405152
						-0.0149657	-0.00957447	0.0435668
						-0.00772319	0.0410294	-0.0181992
						0.0352671	0.0100123	-0.0022429
						0.0239115	-0.0195816	0.00452579
						-0.0356306	0.0501843	-0.0457112
						-0.0303891	0.0798097	0.026049
						0.0646811	-0.0226927	0.00362968
						-0.03611	-0.0592026	0.0487831
						-0.0243817	-0.0104878	0.0148384
						-0.00446873	0.0155228	0.0514557
						0.0383718	0.0221478	-0.0467331
						0.0102167	-0.0675678	0.0111045
						-0.0576899	-0.0685402	-0.0233442
						0.0200867	-0.00738913	-0.0370567
						0.0284471	0.00565118	-0.0342718
						0.0625236	-0.032641	-0.0247116
						-0.0440819	0.03077	-0.0721608
						-0.0201982	-0.0228618	0.0657671
						0.0514641	-0.0317818	-0.0665458
						-0.0439559	0.034224	0.0383846
						-0.0629632	0.00175623	-0.036707
						0.0872313	-0.0582581	0.00270595
						-0.0427101	0.000994225	0.0364319
						-0.000459612	0.0234634	0.0272077
						-0.031477	-0.0265728	0.0795577
						-0.0180924	-0.0392719	-0.0203927
						0.0162341	-0.0404867	-0.0731988
						0.0289725	0.027762	0.00463668
						-0.0898084	0.00250034	0.0434677
						0.0254209	-0.0544488	0.0593854
						-0.0439396	0.0361472	0.0756007
						0.0506541	-0.010816	-0.0203636
						-0.0903066	0.04584	0.0149769
						0.0388936	0.0157578	-0.0262257
						0.012784	-0.0160963	-0.0258635
						-0.0295085	0.0434016	-0.0807609
						-0.0207338	0.0555643	0.0591013
						-0.0700484	0.03841	0.0708522
						-0.0430929	0.0152847	0.00331484
						0.0130465	0.0329052	-0.0219902
						0.0361745	0.0124068	0.0588823
						0.020843	0.0155965	-0.0475422
						0.0679475	-0.0706405	0.016857
						-0.0524017	-0.0569504	0.0539835
						-0.0804434	-0.0192134	-0.0226183
						-0.145523	0.0488119	0.0149336
						0.032942	0.0266689	0.0450386
						0.0926325	-0.0242307	0.0227509
						0.0315818	-0.0225812	0.0345283
						-0.0698261	0.0362618	-0.03196
						-0.034366	0.0138204	-0.00782324
						0.0124805	0.00596779	-0.0613702
						0.036989	0.042537	0.0415222
						0.053685	-0.0205717	0.0028154
						0.0176708	-0.0650777	-0.0398
						0.0219623	-0.00894302	0.0107355
						0.0685067	-0.0727732	0.0166247
						-0.034791	0.0214479	-0.0508183
						0.0194088	-0.0300108	0.0127889
						0.0672756	0.00275067	-0.0850192
						-0.015311	0.0461689	-0.0541348
						-0.0504694	-0.0442982	-0.0485309
						-0.0801088	-0.0428129	0.0167792
						-0.0553845	-0.0358021	0.114216
						0.0185794	0.0474409	0.0189756
						-0.0466341	-0.00685685	0.0378894
						0.000928614	-0.0663206	-0.0816873
						-0.00483085	-0.00280284	-0.0128458
						-0.0378311	-0.0235348	0.043559
						0.0449579	-0.0758056	-0.00437151
						-0.00779347	-0.00658985	-0.0597317
						-0.0219451	0.0654523	0.052432
						0.0127401	0.0503017	-0.0255318
						0.001771	-0.0104998	-0.00390246
						-0.0442378	0.0131556	0.0165422
						0.0409636	0.0208503	-0.027564
						0.00289973	-0.00625568	0.049512
						0.00397557	0.0735631	-0.112613
						-0.000269834	0.0939689	0.02461
						-0.00621457	-0.0338741	0.0124369
						0.0281758	0.0482089	-0.0435858
						-0.0109671	0.0984673	0.00904297
						-0.00877775	0.0819798	0.0767573
						-0.0738416	0.0127599	0.000327334
						0.0409577	0.00987431	-0.0347254
						0.0250612	-0.00373318	-0.00550546
						0.0532248	-0.0689805	-0.00242345
						0.0996875	-0.0106891	-0.0108779
						0.0455543	-0.0329931	0.0542344
						-0.0549091	-0.0621136	0.021761
						-0.001611	0.0689549	0.0275859
						-0.0856446	0.00970236	-0.0202706
						0.0131675	-0.0184498	0.0135148
						-0.100267	-0.0560537	0.031784
						0.0096208	-0.0181551	0.0175214
						0.0626825	0.00710002	-0.0210059
						-0.0325787	0.0241177	0.0291937
						-0.0874669	0.0114088	-0.0210887
						-0.0393	-0.0425571	-0.000594613
						-0.0494585	-0.0414288	-0.0267852
						-0.0214429	0.0235907	-0.0159681
						-0.0745629	0.00475362	-0.0936047
						0.0218896	0.0519725	0.0700459
						-0.0271304	-0.00123334	-0.0160747
						-0.0368458	-0.029813	-0.0562368
						0.0552078	-0.00362907	0.0526394
						-0.00608252	-0.0347457	-0.0131834
						-0.0701311	-0.0146692	-0.0145328
						0.0541813	0.0483412	0.0473563
						-0.0596336	0.0201208	0.0417562
						-0.0265768	-0.000961614	-0.00685307
						0.0564927	-0.0390414	-0.096977
						0.0671967	0.0127409	0.00852008
						-0.0485282	-0.02249	0.0216657
						-0.058808	-0.00116028	-0.0233389
						0.029098	-0.00861952	0.0668868
						-0.0590122	-0.00825913	0.0346728
						0.0642225	-0.0185097	0.0363646
						0.00636041	0.0261055	0.0177261
						0.0181027	-0.068488	0.0029339
						-0.013291	0.00418534	-0.000164223
						0.0412821	0.0458891	-0.000625057
						-0.0315181	0.0392177	0.0224123
						0.0482909	-0.00136545	-0.0319674
						0.00138323	0.00488462	0.112461
						0.0036274	-0.0251435	-0.00715935
						-0.00892858	-0.0240919	-0.0848841
						0.0538864	-0.0766377	-0.0519835
						-0.0699646	-0.0637022	0.0191463
						-0.0604502	-0.00609013	0.0855342
						-0.0217885	-0.0546288	0.0625112
						-0.0412987	-0.0212938	-0.0408384
						-0.0153388	-0.0173014	0.026005
						-0.0310415	0.000366445	0.021384
						0.0322797	-0.0280611	-0.0223618
						-0.0232548	-0.0311354	0.110582
						-0.062811	-0.0171335	-0.0390743
						-0.00983831	0.0552274	-0.00155845
						0.0263724	0.0110684	0.031026
						0.0125414	0.0379802	-0.0606044
						-0.0310389	-0.0387782	0.00960375
						-0.0400796	0.0770949	0.00942803
						-0.00514785	-0.0519914	-0.00720802
						0.0202578	-0.0327501	-0.102748
						0.00794086	-0.00857891	0.018138
						0.011747	0.0533084	0.0291811
						0.0291117	0.0136167	-0.0179559
						-0.072759	0.00538757	0.0102528
						-0.0292363	0.0376963	0.0615079
						0.0320523	0.0779594	-0.00129789
						-0.0212297	0.0462878	0.0599682
						0.00603563	0.0619491	0.0190057
						-0.00479968	0.0354261	-0.0242106
						-0.0373713	0.0153057	0.00536601
						-0.0118372	-0.0340335	0.048521
						-0.0298497	0.0606112	-0.0126594
						0.0553429	-0.0190727	-0.0705679
						0.0154982	0.0447193	-0.0197282
						-0.00637557	-0.0362532	-0.0827731
						0.00991897	0.0199954	0.0489692
						-0.013329	0.0245023	-0.000201834
						-0.0195557	0.0529097	-0.0460527
						-0.00246273	-0.00463712	0.0381218
						0.0914694	0.0155088	-0.0673981
						-0.0171339	-0.00987447	0.00499712
						-0.00335579	0.0177872	-0.0234004
						0.0238696	-0.0843251	0.0265119
						-0.0452082	-0.0509174	-0.102909
						0.00608757	-0.0121993	0.0152657
						-0.0239405	-0.0210992	-0.0625646
						0.0311249	0.00187484	-0.0416634
						-0.0238812	-0.0474509	-0.0325164
						-0.0841034	0.0303842	-0.0462238
						-0.102597	0.0119197	-0.0100278
						0.0322666	0.00140295	-0.051914
						-0.0258332	0.016596	-0.0224242
						-0.0225283	0.012131	-0.0636257
						-0.0668781	-0.0400842	0.0412097
						-0.044597	0.0385939	0.0475689
						-0.064586	-0.0268546	0.0137758
						-0.0476033	0.0485289	0.00736552
						-0.00566752	-0.142239	0.0280351
						0.0345781	0.0452161	-0.070791
						0.00899547	0.0170195	0.0488861
						-0.030659	-0.0561169	-0.0724836
						-0.00654957	0.00845663	0.029955
						0.0477255	0.0195242	-0.0426938
						0.0140074	-0.00508246	0.0664527
						-0.0274346	-0.0575842	-0.00579313
						0.0201849	0.023823	0.0271371
						-0.0117751	-0.00629713	-0.0520609
						-0.0283149	0.0234071	-0.0430161
						-0.0022794	0.0587233	0.0371194
						-0.0567027	-0.0418789	-0.0208619
						-0.0255651	-0.0478019	0.000627891
						0.0317767	0.0830101	0.0154348
						-0.0197433	-0.000786058	-0.0443793
						0.0300685	0.00141823	0.0290643
						0.0262045	0.0120344	-0.0159235
						-0.0660914	-0.0196751	-0.0301036
						0.0614747	-0.00455596	-0.035332
						-0.0833078	-0.0136392	-0.0433514
						-0.0627497	-0.000555224	0.00456996
						-0.045478	0.0817842	-0.0578888
						0.0213791	-0.0633442	-0.0396551
						0.0530199	-0.127712	0.0240635
						0.0100072	-0.0610286	-0.0575998
						-0.00790586	0.0464809	0.0659663
						-0.0854878	0.00931353	0.00640113
						0.112607	0.0167022	-0.0610689
						-0.0195	-0.0139519	-0.0225864
						0.00977319	0.103811	0.00355379
						0.0873789	0.0878686	0.0445208
						-0.0714577	-0.032083	-0.0138251
						0.00897236	-0.0462852	0.0148867
						-0.016077	-0.00243484	-0.0398565
						-0.0868966	-0.0611381	-0.0197579
						-0.0613698	-0.0112763	-0.0142925
						-0.00435679	0.00543168	-0.0101773
						-0.0144648	0.0532263	0.033118
						0.00505929	-0.0259052	-0.0314314
						0.0389231	-0.0485089	0.038563
						-0.0179921	-0.00767852	-0.0213636
						0.0742173	0.023103	-0.0359459
						-0.0250652	-0.0499844	0.00954147
						0.0680836	-0.010032	0.048173
						0.0430339	-0.0564018	-0.0498063
						-0.0459178	-0.0336788	-0.0693661
						0.0233291	-0.07747	0.0126849
						-0.102148	-0.0384177	-0.026275
						-0.0258941	-0.0580634	-0.0823031
						-0.00621035	-0.0250601	-0.00370262
						-0.0742684	0.0284588	-0.0281964
						0.0229416	0.0112506	-0.0179602
						-0.0175025	-0.0197778	0.00326612
						0.0318784	-0.0132198	0.0121993
						0.0134652	0.083502	0.0163524
						-0.0957287	-0.0620482	0.0726723
						0.0410968	0.0305121	0.0531286
						0.0227653	0.012923	0.076456
						-0.0150625	-0.0337385	0.0182754
						0.0519334	-0.0347239	0.0279154
						-0.0494619	-0.0668611	0.045166
						0.0875652	0.0339343	0.0730514
						-0.0778761	0.000162889	0.0164552
						0.0625952	0.0686387	-0.00180495
						-0.0709465	0.0479577	-0.0544455
						0.0723703	0.0095723	-0.0245677
						0.0163558	-0.0358971	-0.0256176
						0.056014	-0.000113556	-0.00444129
						-0.0687579	-0.0465375	-0.019809
						0.0419321	0.0365108	-0.0154539
						-0.00201289	-0.0482966	0.0263881
						0.0103236	0.0562565	0.0172207
						0.0428832	0.0166249	-0.00743058
						0.0413823	-0.0308349	0.0513899
						0.0601288	0.0563807	0.00460907
						0.0161048	0.0719441	-0.0135001
						-0.0178229	-0.0646944	0.0439751
						0.00772158	-0.0231033	-0.018662
						-0.0885133	-0.0380806	0.0128033
						0.000544446	0.0846421	-0.0412231
						0.0516454	0.0395982	-0.00177567
						0.0211515	0.0633242	0.0591276
						-0.0216427	0.0329959	0.00554785
						0.0341827	0.024582	-0.00609157
						0.00962025	-0.0959133	0.0014525
						0.0135147	0.042873	0.0332822
						0.0819579	-0.0358112	0.0130419
						-0.0322345	-0.0766228	-0.0307649
						-0.0662413	0.0351308	0.0424892
						-0.0386187	0.00453896	-0.0459721
						0.0662881	0.0118688	-0.00718396
						-0.0989164	-0.0571416	-0.0296509
						0.0408131	0.0100333	0.0106196
						0.0624755	-0.0669148	0.0529841
						0.0208235	0.00109206	-0.131095
						-0.0162262	-0.0322149	-0.0181561
						-0.0062863	-0.0397014	0.0346637
						0.0606624	0.0614286	-0.0165887
						0.0556452	0.0534422	0.0392913
						0.0109834	-0.00551968	0.0203623
						-0.0942574	0.00277679	-0.0456603
						0.00590835	-0.0234296	-0.025353
						0.0502459	0.0275729	-0.035132
						0.0212061	-0.00996225	-0.0437376
						-0.0329851	-0.025225	-0.0459355
						0.0467789	-0.03618	-0.0889202
						0.061072	-0.0340584	-0.0196179
						-0.0508739	0.0205847	-0.0452453
						0.0498285	-0.0186441	0.0800964
						0.0651156	-0.0271295	0.0280376
						0.0416393	0.083226	-0.0274132
						0.0601858	-0.00817191	-0.00402157
						0.115518	0.0220514	0.0453897
						0.0109221	0.0670115	-0.0727971
						-0.086494	-0.0311674	0.00797541
						-0.00207084	0.0666112	0.0278891
						-0.0558641	0.0318035	-0.0352647
						-0.00739558	0.0451483	0.0633823
						0.0143585	-0.0211914	-0.0746085
						0.0695671	0.023964	0.061811
						0.0116355	-0.0321013	0.0115146
						0.00850391	0.00289995	-0.0458337
						-0.0276978	0.0566248	-0.0266341
						0.0220831	0.0637575	-0.0238774
						0.0666645	0.00840852	0.0222677
						0.00630696	0.0527608	-0.0713271
						0.0312404	-0.0128045	0.0623178
						0.00429157	-0.010447	0.0466485
						-0.00301201	-0.0175341	-0.0093668
						-0.0990756	-0.0565527	0.0385466
						0.0680172	0.0176682	-0.0161672
						0.0124136	0.0492991	-0.0585648
						0.0287977	0.0372722	0.037386
						-0.0479422	0.0239275	-0.0351995
						-0.015625	0.014193	-0.00128617
						-0.0572895	0.00611585	0.0765507
						0.0271395	0.0150743	0.0483388
						0.0361957	0.0045574	0.00743047
						0.0244407	0.0268279	0.036981
						-0.0291271	-0.0462702	-0.0353945
						0.0115951	-0.0281025	0.0395038
						-0.0518965	0.00028239	-0.0409253
						-0.00109084	-0.0157023	0.0887841
						0.0265177	-0.0734213	0.00717046
						0.00159373	0.0475406	0.0920912
						-0.0815678	-0.0356313	-0.0335247
						-0.0458047	-0.0334175	0.0224861
						-0.0450682	-0.00786919	-0.00241812
						0.00808052	0.00483179	-0.01711
						-0.0201367	0.030637	0.000785891
						0.0772337	0.049032	0.0150947
						-0.0360844	0.0255551	0.0251992
						-0.0329717	0.0249474	-0.000846169
						-0.0178	0.00936358	-0.031501
						-0.0261897	-0.00377684	0.0465106
						0.0162079	0.0205823	0.0559636
						-0.0420501	-0.00606991	0.0381854
						-0.0320825	0.0188529	0.0469952
						0.0164577	-0.00135656	-0.00523768
						0.0200898	0.00363668	0.0700255
						-0.00201306	-0.0184566	0.0582041
						0.015728	-0.0297445	-0.0409896
						0.0273225	0.0149539	-0.024118
						0.0103708	-0.054483	-0.0631356
						0.0251806	-0.0201481	-0.0118725
						0.0205377	0.0327029	0.025849
						0.0229241	-0.00113745	0.0981133
						0.0256223	0.00291151	0.00444635
						0.0630657	-0.0599528	-0.0484177
						-0.0097478	-0.0257463	-0.0556205
						0.0225607	0.0769244	-0.024888
						-0.070224	-0.0178038	0.0380401
						-0.0357176	0.0497986	-0.0346494
						-0.0109799	0.0233492	0.0386733
						0.0336744	0.0385307	0.0192701
						0.0353751	-0.0123933	0.00373418
						-0.0467698	-0.0113825	-0.0397967
						0.0468826	0.0394086	-0.000663946
						-0.015171	0.0771099	0.0695703
						0.0113161	0.0708845	-0.0116584
						-6.27224e-05	-0.0117463	0.0541794
						0.00364779	0.0124824	0.0124659
						-0.00320862	0.0104968	0.0281723
						-0.0377885	-0.0261196	-0.00723274
						-0.0419668	-0.0272235	0.00465924
						-0.0263891	0.0358518	0.057592
						-0.0379705	0.0134528	-0.017412
						-0.012767	-0.052955	-0.0175509
						-0.0898749	0.0252973	-0.0054639
						0.0244286	-0.050918	-0.0391489
						-0.0545752	-0.047215	-0.0414883
						0.0615204	0.0647866	-0.00276245
						0.0151759	-0.0517991	0.00781063
						0.000455112	-0.0560327	-0.0394791
						0.0266155	0.0538168	-0.00824863
						0.0579493	-0.0340968	-0.000522724
						0.0114208	0.00613607	0.0843135
						0.0032339	-0.0416144	-0.0519251
						0.0654095	-0.0308096	0.0122869
						0.0503521	0.0516003	-0.0496996
						0.00745702	-0.0493387	0.0668716
						0.05813	-0.00144539	-0.0558467
						0.0335195	0.00569779	-0.0309181
						0.046957	0.0392571	-0.0176889
						0.0280805	0.0187364	0.0604
						0.0565974	0.0231979	0.0553525
						0.0435791	-0.0102674	-0.0122141
						0.0380613	0.0100704	-0.0476107
						0.00901525	-0.0163753	0.0180139
						-0.0315831	0.0376378	-0.04049
						0.0311483	0.0291789	0.0182273
						-0.0465902	-0.0646211	-0.0122532
						-0.0212756	-0.0169801	-0.000972058
						0.00459379	0.0606772	0.165705
						0.0755189	0.0404878	0.0325703
						0.029096	-0.0206697	-0.0221639
						0.00228806	-0.0787873	0.00928975
						0.0326331	-0.000110945	-0.0826272
						-0.00920519	-0.0173558	0.0137953
						0.0226875	-0.00672852	0.0688238
						0.0243034	-0.0210554	-0.00621141
						-0.000776947	-0.0127689	0.00376484
						-0.015755	-0.00561729	0.0435636
						-0.0174102	0.0521577	0.0496889
						-0.0693381	-0.0707999	-0.012705
						0.0360648	-0.0559442	0.00867919
						0.0284816	0.0157158	0.0472064
						-0.0133439	0.0515253	-0.0313366
						-0.0252519	-0.0344895	-0.080631
						0.0693406	-0.0024854	-0.0303265
						0.00211178	0.0262686	0.00147034
						0.0132608	0.0265123	0.00566024
						-0.00738424	-0.0217169	-0.0571313
						0.0624587	-0.0883825	0.0389157
						0.0157317	0.0758169	0.001221
						0.0119466	-0.070048	0.026675
						0.0113734	0.00927769	0.052025
						-0.0838093	0.000926225	-0.0828912
						0.0176839	0.0012105	-0.0549512
						-0.1488	-0.00552196	0.030961
						-0.0426871	0.0319471	-0.0557055
						-0.0317983	-0.0656624	0.0211101
						0.00960808	-0.0471465	-0.0599114
						-0.0496949	-0.0339387	0.0546997
						0.0420525	-0.0335467	0.0287787
						0.00717474	0.0255904	-0.0174804
						0.0184087	-0.0056264	-0.0133181
						-0.05903	0.0152974	-0.00680457
						0.00133923	0.0022659	-0.00402918
						-0.00218573	-0.0112853	0.0475573
						0.0363038	0.0200169	-0.0442997
						-0.0151148	0.0257801	0.0631305
						0.0263995	-0.0252105	-0.0128194
						0.0639432	0.0271475	0.0650031
						0.0127208	-0.0357824	0.0209034
						0.0201706	-0.0504829	0.0405873
						-0.0153423	-0.0356937	-0.0355511
						-0.0391274	0.0712585	-0.04552
						0.00601835	-0.0330831	-0.0947654
						-0.050025	-0.0479603	-0.00461718
						-0.0273034	0.0376751	0.0605705
						-0.0343854	0.0295269	0.0155181
						0.00297267	-0.0119426	-0.0483752
						-0.0726936	-0.0596294	0.0723681
						0.0221562	-0.00481729	0.0154104
						-0.0293794	-0.0593992	-0.0279007
						0.00820686	0.0499485	0.0677742
						0.00727708	0.0706613	-0.0220728
						0.00885786	0.0739643	0.0122931
						-0.0290883	0.0845598	-0.00516535
						0.0438882	0.112719	-0.0498771
						-0.0849775	0.00542418	-0.0323338
						-0.00204967	-0.0162363	-0.0081728
						-0.0506646	0.0436147	0.0102699
						0.0413054	0.0212596	-0.049568
						-0.0452881	-0.00601496	-0.0700585
						-0.0552436	-0.00389212	0.0424637
						-0.0473399	-0.0162999	-0.0175857
						-0.0228266	-0.00591674	-0.00498724
						-0.0813813	-0.0279148	0.00385996
						-0.032018	0.00759197	0.024738
						0.00386373	-0.0293875	-0.0402964
						-0.0199748	0.0219882	-0.0281914
						-0.00432929	0.0282699	0.0139354
						-0.0769593	-0.0395512	0.125461
						-0.014091	0.00440918	-0.0489154
						-0.0290265	-0.0315818	-0.00779435
						0.0429622	0.0431046	0.00159778
						0.00921458	-0.0116049	-0.00113867
						0.0497309	0.0148049	0.00940386
						-0.0360067	0.0380189	0.00401651
						-0.0326366	0.0543153	-0.0155354
						-0.0644752	0.00256467	0.0476
						0.047147	0.0138546	0.00345901
						-0.00639507	-0.0123271	0.0222954
						-0.0145093	-0.000750335	-0.0178966
						-0.0420302	0.0197461	-0.0103112
						0.0268257	-0.0424595	0.0323098
						0.0406673	-0.0096633	0.00639224
						-0.0406889	-0.0391211	-0.0968765
						0.115749	0.0531908	0.0598801
						-0.00941297	0.0436807	-0.075604
						-0.0465151	-0.0229966	0.0128214
						0.0116847	-0.0934196	-0.0358387
						-0.0399123	0.0132688	0.029726
						0.00748685	0.0218422	-0.0519647
						-0.0175439	0.0394844	-0.0137143
						0.0114337	-0.0473311	-0.0272818
						-0.0260993	0.0103913	-0.0541309
						-0.054399	0.0184874	-0.001551
						-0.0957952	0.0575991	0.0166212
						0.0590248	0.02073	0.0686766
						0.0272673	0.0370575	-0.0366577
						0.0207409	0.0429065	0.0283446
						0.0124204	-0.046416	-0.00553213
						0.0074658	0.0170434	0.00334451
						0.0547887	-0.050243	-0.0133957
						-0.0444496	-0.00732963	0.0416827
						-0.0121316	0.0385699	0.0561192
						0.0319411	-0.00147389	-0.0246414
						0.0202305	0.0085308	-0.000306168
						0.0234733	0.00541774	-0.03631
						0.155446	-0.0336376	0.0719748
						0.107649	-0.0520869	0.0424008
						0.0312431	0.0176052	-0.0487821
						0.0221088	0.0195815	0.00126428
						0.0123354	-0.00109317	0.0561621
						0.0194737	0.0440058	-0.0185323
						-0.00532563	0.00306729	-0.00733741
						-0.0300413	0.0538852	-0.00830913
						-0.0188219	0.0137664	0.0840276
						-0.079377	0.071528	-0.0461964
						-0.0494013	0.0222745	-0.0151725
						-0.026409	0.0122261	-0.0838262
						0.00498101	0.0257293	-0.0537138
						0.00424957	0.0479809	-0.00725919
						-0.0239971	0.0547139	-0.0840662
						0.0838212	0.0591644	-0.00999808
						-0.0235656	-0.0705184	0.0389575
						0.0267103	2.67223e-05	0.0278803
						0.0139018	-0.0191967	-0.0570779
						-0.0132145	0.0268951	-0.02422
						-0.022492	0.0453133	-0.0505001
						0.0512256	0.0573884	-0.0161654
						0.00457607	-0.0391297	-0.0439876
						-0.0291655	-0.029898	0.0230066
						0.0324821	0.00859963	0.0752905
						0.0603102	-0.0371202	0.0142915
						-0.0622742	-0.0662824	-0.0632133
						0.00746891	-0.00131317	-0.0621997
						0.031719	0.0136591	-0.00382362
						-0.035028	-0.0247616	-0.0163108
						0.0280205	-0.0237714	0.0668274
						-0.0538094	0.0947584	0.000252278
						-0.02118	0.0493122	-0.048795
						0.0313175	0.0348125	-0.0437428
						0.0487382	0.0238583	-0.0223163
						0.0452252	0.0420777	-0.00568802
						0.00543779	-0.0368145	0.0295129
						0.0311981	0.0833357	0.0106445
						0.0222665	-0.0621945	0.00205873
						-0.0200857	0.00212117	-0.0134629
						0.00890702	0.00784152	0.0384527
						0.0700991	0.0451165	0.0302193
						-0.00687002	0.0188945	0.0454014
						-0.0309391	-0.0190236	-0.0388728
						0.0244366	0.00512013	-0.0374008
						0.0328898	-0.0447876	-0.0202784
						-0.0114988	0.0391614	-0.0392887
						0.0238796	-0.034241	-0.0176427
						-0.0825498	-0.0752467	0.00934603
						-0.0350125	0.00540124	-0.00380857
						-0.00678602	-0.0477676	0.00355973
						-0.0390987	-0.0232801	0.0220392
						0.0170891	0.0623138	0.0322315
						0.0505556	0.0236532	0.0223955
						-0.0111427	-0.00249412	-0.0368142
						-0.012207	0.0261556	-0.0163562
						-0.0562914	0.0026804	0.0314206
						0.0277035	0.0781814	-0.0101946
						0.0123639	-0.0422621	0.0326481
						-0.00208189	-0.0244845	-0.0264094
						-0.00785308	-0.000836113	-0.00997697
						-0.0155202	-0.013952	0.0409109
						-0.0879837	0.0609913	0.0357139
						0.0634475	-0.0532664	-0.0382148
						-0.0193158	-0.00214662	-0.0442493
						-0.0029449	0.00598952	-0.0354784
						-0.0237206	-0.0485672	-0.0207163
						0.0190753	0.0254872	0.0332107
						0.0747202	0.0426098	0.0212039
						-0.0710909	-0.0867057	-0.0529611
						-0.0118208	-0.0484102	-0.0169721
						-0.00925386	-0.0082968	-0.0499486
						0.0149574	0.030412	-0.00222351
						0.00358423	0.0480357	0.0454208
						0.0356043	-0.00196778	-0.024233
						-0.0148534	0.030644	0.00390051
						-0.0310588	0.0174542	-0.0347975
						0.00471568	0.00300023	-0.015431
						-0.0619332	0.055011	-0.049059
						-0.0132274	0.00612524	-0.0306561
						0.043997	0.00289717	0.0424555
						-0.0611263	-0.0130046	0.0413229
						0.00561813	0.0111515	-0.0279807
						-0.000332556	0.0054914	0.0298963
						-0.022847	-0.0260902	-0.0658968
						-0.0285814	-0.00737652	-0.00438646
						-0.00924953	0.0514765	-0.0264967
						0.00444662	0.0370675	-0.0530099
						0.040271	-0.00921575	-0.0289005
						0.0425534	-0.0320223	0.0049839
						-0.0428062	0.0565343	-0.0432212
						0.013354	-0.0474865	0.0549161
						-0.0415992	0.0454741	0.0509511
						-0.0664541	-0.00712441	0.0298251
						-0.031476	0.00648896	0.0665015
						-0.0113807	0.0818376	-0.0158001
						0.0397427	0.022592	0.0202684
						0.091545	-0.0722188	-0.0239628
						0.032725	-0.0352532	-0.0397536
						-0.00269873	-0.0345679	-0.0197558
						-0.0214701	0.0130857	-0.0281187
						0.0435408	-0.00687413	-0.0580198
						-0.00300562	0.0892676	-0.0237649
						0.0203552	-0.0469426	-0.0510155
						-0.0671704	-0.0305278	0.072345
						0.00375245	-0.00613241	0.0310438
						0.0181763	0.0439802	-0.00218051
						0.0792524	0.00516646	-0.00650296
						-0.0171936	-0.0587914	-0.0511587
						0.0431601	0.0426352	0.0365254
						-0.000154667	0.0204495	0.0469947
						0.00666363	0.0329591	-0.00898186
						0.0967341	0.00778791	-0.00196773
						-0.055252	0.00775713	-0.0856156
						0.0536065	0.00833425	-0.0135045
						-0.0042824	0.00124117	-0.0942804
						0.000799058	-0.0104602	0.0311779
						-0.0110183	0.0341714	-0.00300234
						-0.0738904	-0.0209393	0.0688709
						-0.0325726	-0.0264939	0.00580546
						0.0176788	-0.010826	-0.00531468
						0.0103643	0.027952	-0.0454398
						0.0507084	-0.0313184	-0.0677459
						-0.0530544	-0.0663221	-0.0218152
						-0.0807718	0.0456686	-0.0127148
						-0.00211828	-0.0422107	-0.0032539
						-0.0205256	0.0201008	-0.0835398
						0.00982136	-0.0181805	-0.051831
						-0.0156707	0.014813	-0.00540968
						0.0236217	-0.0229769	-0.0161709
						0.0454365	-0.0203063	0.0028179
						-0.000866169	0.00744547	0.00462546
						0.0497626	0.0154847	-0.00392001
						0.0388989	-0.0619798	-0.0260675
						0.0202962	0.0701521	-0.0274395
						0.054631	-0.0325784	0.0075233
						-0.0145185	0.0562632	0.0618688
						-0.0185412	0.0213123	0.047166
						-0.00630441	-0.0117028	0.0405932
						0.0564299	-0.00409307	-0.00191812
						0.00283534	0.0219422	0.0437441
						0.05756	0.0623523	-0.0470734
						0.0154762	-0.027426	-0.0255707
						0.0583941	0.0142625	-0.000397557
						-0.00287773	0.066766	0.0440844
						-0.022283	0.0603257	-0.00586302
						-0.0551294	-0.0360532	0.0507809
						0.0560425	0.0168918	-0.0601869
						-0.0374802	0.00668219	-0.00163278
						-0.0525632	0.00384257	0.0277639
						-0.0295416	0.0385125	-0.0220442
						-0.0516335	-0.0813473	0.0738329
						0.127107	0.0240873	0.0718814
						0.0477412	0.0719075	-0.0236139
						-0.0106511	-0.0337738	0.0108349
						-0.0731269	0.0170011	-0.00825886
						0.00115767	0.00278056	-0.026897
						0.0263558	-0.068865	0.00349251
						0.0235257	0.0391707	-0.0399182
						0.0197817	-0.051383	-0.0162184
						-0.0222266	-0.0267286	-0.0175446
						-0.00634074	-0.0137735	0.0597867
						-0.0248855	0.0264169	0.0825258
						0.0569577	0.0288388	-0.0233385
						-0.0528621	0.0646842	-0.00350373
						0.0187642	0.00972925	0.0580912
						0.00686463	-0.0709208	0.0214919
						-0.0398146	-0.0271353	0.0327421
						0.0199713	-0.00404584	0.0062828
						-0.0260633	0.0218839	0.00222745
						-0.0975598	-0.0548532	0.0805549
						0.0122045	0.0271869	-0.0453293
						0.0400839	0.0609162	-0.00737963
						-0.0220868	-0.0300063	-0.0349096
						-0.0533951	0.0172841	-0.0774748
						-0.0493579	-0.0289063	0.0231651
						-0.0432004	0.0921609	-0.0432023
						0.00729196	-0.0294185	0.0706605
						0.0361417	-0.00519913	0.014325
						0.0490707	0.00827213	-0.0179055
						0.0260822	-0.00985086	-0.0154463
						0.00277923	-0.026645	-0.0358247
						-0.0858902	-0.0204927	0.0548031
						0.0584192	0.0273328	-0.047576
						-0.0199607	0.0424646	0.0415071
						0.055834	0.0429771	0.000414612
						0.0633237	-0.0211419	-0.0171357
						0.00441485	0.0688267	-0.034467
						-0.0184262	-0.0552754	0.0295194
						0.0303009	-0.0417354	0.00152684
						-0.0154194	0.0338767	-0.0184986
						-0.0375329	0.0277712	0.0947913
						0.0438067	-0.0520538	0.0380956
						-0.0267469	-0.0459832	0.0760128
						0.110941	-0.0276231	0.0179929
						-0.0426959	0.045359	0.0170274
						-0.0568033	-0.0795803	0.00494507
						0.0120795	0.0191107	-9.21669e-05
						-0.00346134	-0.0589909	-0.0123742
						0.0589047	0.00171784	-0.0177402

## Sheet: Figure 3 H
			Speed x Theta coherence correlation				Data for bootstrap
			HPC-Crus I	HPC-Lob II/III	HPC-Lob VI		HPC-Crus I	HPC-Lob II/III	HPC-Lob VI
		ME2	0.20693	-0.101905	0.0761107		0.0470019	0.0866506	-0.0428396
		ME3	0.0545914	-0.0663303	-0.116571		-0.119607	0.0400412	-0.0292297
		ME6	0.173979	-0.0253105	0.0323961		-0.013528	0.0681229	-0.0133676
		ME7		0.0448247			0.036291	-0.0533475	0.061465
		ME8	-0.0223484	-0.0212263	-0.209413		0.00234273	-0.116973	-0.0319566
		ME9		-0.101058	0.229178		-0.0314752	0.075301	0.0105739
		ME10			0.127894		-0.0175691	0.052473	0.0341708
		ME12		-0.0243752	-0.0763311		-0.00999558	-0.0373712	0.0372474
		ME798			-0.0252743		-0.0399987	-0.0848272	0.0188645
		ME800			0.109406		-0.0200488	-0.0410094	0.0284195
		ME802			-0.0050883		-0.00272079	-0.00499285	0.0117148
		ME13	0.11364	0.0293519	0.00107317		0.0420619	0.0862779	0.016712
		ME15	0.0867186	-0.0327681			-0.0062648	-0.0202589	0.00482501
		ME16			-0.00518393		0.0118528	0.0442967	0.0151074
		ME18	0.18508				0.0102983	-0.0378567	-0.00333329
		ME19	-0.0942632	0.0177365	0.0500339		0.0366133	0.074165	-0.0208664
		ME20	-0.00160034	0.0979255			-0.0210075	-0.0623823	-0.00896519
		ME23			-0.0847587		-0.00125078	-0.0301419	0.0285152
		ME24	0.0931799	-0.0470393			0.0234915	0.00610068	0.0354502
		ME25	-0.093678		0.0626309		-0.0607513	-0.0360057	0.0462436
							-0.0237916	-0.0479081	0.0447658
							-0.0559887	-0.00972008	0.0127828
							0.0471451	0.0333999	-0.0467056
							0.0170385	-0.00432851	0.000118167
							0.00716419	0.0398857	-0.0279535
							0.0247372	-0.0150816	0.0064173
							-0.0218699	-0.00999353	-0.0312559
							0.0173413	-0.00393329	-0.0202803
							0.0268512	-0.0166703	-0.0463475
							-0.0359179	0.0618581	-0.00925603
							-0.0187948	0.00516285	0.0073798
							0.0400344	0.00961153	-0.0597174
							-0.00577002	0.0176167	0.04977
							-0.0467639	0.033848	0.0241829
							0.0209482	0.0413163	0.0687466
							-0.00424729	0.0499331	0.0172669
							-0.0420712	-0.0118919	-0.00452712
							-0.0361999	0.0126707	0.0185696
							0.000373668	-0.00894341	-0.0592948
							0.00566935	-0.0280742	0.0296529
							0.022883	-0.0411452	0.0975684
							-0.0266117	-0.0900681	0.0819984
							0.00956114	0.0670518	-0.0191184
							0.0231878	-0.0513447	0.0857289
							-0.00895319	0.00708563	0.00026139
							0.0138345	-0.000569779	-0.00780108
							-0.0115518	0.0613959	-0.0174064
							-0.00927841	0.0258648	-0.0367708
							0.0301678	0.0354962	0.00848297
							0.0934135	0.0192476	-0.0979554
							0.0199976	-0.0522436	-0.126385
							0.00527374	-0.0311296	0.0439387
							0.0354386	0.0125802	0.000702946
							0.0446633	-0.0415999	0.00832852
							-0.0249474	0.0419402	-0.00800236
							0.000392668	0.0267469	-0.0439593
							-0.0318158	0.07639	0.0769477
							0.0394109	0.00906586	-0.00972675
							-0.000716891	0.0378899	0.00033289
							-0.0583459	-0.0432693	0.0125475
							-0.0106255	0.0521624	0.0849968
							0.0742479	0.0467621	0.0138115
							0.0109631	-0.00256701	0.0427181
							0.0586267	0.0451568	0.0464574
							-0.0800463	0.0171292	0.0712732
							-0.00380512	-0.00585307	-0.0247691
							0.00520096	0.0364099	-0.00693374
							0.00152234	-0.0162993	-0.0407488
							-0.0246447	0.00840641	0.0236706
							0.000406112	-0.0203197	0.0289462
							0.0543719	0.0556923	-0.02176
							0.0333429	-0.0836153	-0.00627385
							0.0548893	0.0627165	0.0282025
							-0.0146328	-0.0452034	0.0433171
							-0.037835	-0.0180064	-0.0425615
							-0.0791183	-0.0562531	0.0105848
							0.0397741	-0.0123726	-0.0384932
							0.0184651	0.0149402	0.0309433
							-0.0304194	-0.045276	0.0285816
							-0.00489757	-0.00178612	-0.0457517
							-0.0203103	-0.0491366	-0.101608
							0.0215054	-0.0190382	-0.0865213
							0.0310859	-0.0200499	-0.0233095
							0.0605526	-0.0361823	-0.00525707
							0.0298674	-0.0486402	0.0536705
							0.082464	0.0605089	-0.026607
							0.0713728	-0.0594106	0.0681473
							-0.00544702	-0.00486812	-0.0517985
							0.0132511	-0.0208175	0.00585146
							0.0218021	0.0401634	-0.00562629
							0.011091	0.00528696	-0.0194222
							0.00026439	0.0137424	-0.0305164
							-0.0118357	0.0752272	0.0150251
							0.0366419	0.122177	0.0220973
							0.0324162	0.0267576	-0.0127986
							0.00158245	0.0339833	-0.00862714
							0.0676134	-0.00638796	-0.0684047
							-0.0430461	0.00370662	0.031603
							-0.0293979	0.0195898	0.0658715
							-0.00769147	-0.0214427	0.0155253
							0.0155648	0.0527964	-0.0572597
							0.0383489	0.0570226	-0.013462
							-0.0377057	-0.0587076	-0.0316202
							0.0272374	0.0109034	-0.0463276
							-0.105586	-0.0135601	-0.0506241
							0.04994	0.00934886	-0.0117281
							-0.0353358	-0.0473715	-0.0306403
							0.0103736	-0.0463465	0.0522976
							-0.0343623	0.00995669	-0.0496699
							-0.0197492	-0.00513424	0.0043079
							-0.00532951	0.0362816	-0.0486811
							-0.0631961	0.0133736	-0.0588827
							0.0405802	0.00369679	-0.059718
							0.00941425	-0.0130876	-0.0243805
							0.0746782	0.0337097	0.0354992
							-0.0437951	0.0211749	0.0522333
							0.0384416	-0.00996458	-0.00494312
							0.0839489	-0.0329695	0.0663528
							0.00501729	-0.0712086	0.0265655
							-0.0659351	0.0313169	-0.0393038
							-0.0250433	0.110919	-0.0267926
							0.0192361	0.0570496	-0.0176229
							0.0619823	0.0458743	0.0803844
							-0.0169965	-0.0208649	0.0817351
							0.00603124	-0.0264585	-0.00804358
							0.0114829	-0.00689313	0.0323288
							0.0458036	-0.0124246	-0.0517299
							-0.0649285	0.088606	-0.0544238
							-0.0171124	-0.00041189	0.0151379
							-0.0104498	0.0246915	-0.0499965
							-0.032055	0.00987458	0.0270441
							-0.0742233	-0.035759	-0.00446901
							0.0046469	0.00398118	0.00623896
							0.00672019	0.0062903	-0.0848771
							0.0689725	0.0409862	0.0607579
							-0.0386329	-0.00580135	-0.011521
							0.0307759	0.0212476	-0.000210556
							-0.0399389	0.0169904	-0.0241563
							-0.0353847	0.00940175	-0.0505144
							0.0650827	-0.01536	-0.0271862
							0.00381168	-0.0255769	0.0367281
							-0.039254	0.0558437	-0.0615929
							-0.0167634	-0.0489222	0.0269988
							0.028813	-0.00959925	0.0160844
							-0.0146775	-0.0255263	0.0911636
							0.0144145	-0.0550043	0.0199794
							0.0202108	-0.00447868	-0.03493
							-0.0435935	0.0108274	0.0318589
							0.0121414	0.0241867	-0.0383587
							-0.000736113	-0.0235083	0.0300006
							0.0462472	-0.0147962	-0.0214616
							0.0177715	0.0814208	-0.0365919
							0.0371352	-0.0754253	0.00533235
							0.045597	0.0792383	-0.0611831
							-0.0397832	0.029947	-0.0657191
							-0.0243571	-0.0279097	0.0441432
							-0.0365454	0.0184153	-0.0470829
							0.00524679	-0.0268899	0.013602
							-0.0138254	0.00233028	0.0325216
							0.0265266	0.0150678	-0.05259
							-0.0184618	-0.0299254	-0.0206582
							-0.0414936	0.0353487	-0.0171423
							0.0258782	0.0826321	0.00206095
							-0.028546	0.0187072	-0.00623146
							0.00800858	-0.000421723	-0.090712
							-0.0463574	-0.0382331	0.00786263
							0.0157416	0.00133489	0.0256691
							0.0393822	0.00364429	-0.0567972
							0.0235386	0.0635274	-0.0246326
							-0.000336445	0.0241053	-0.00730896
							0.0318925	0.0251417	-0.0999722
							0.00938725	-0.0664701	0.0430352
							0.0432797	0.0167369	0.0508778
							-0.0156383	-0.0144208	0.0470475
							-0.00820675	0.014923	0.0857904
							-0.0173451	-0.00754458	-0.0338321
							0.0266596	-0.0662815	-0.0747027
							-0.0572153	0.0433702	-0.0463701
							0.000867558	0.0417555	-0.0271421
							-0.0745855	0.0409734	-0.0309769
							-0.0633685	0.0313265	-0.0261627
							-0.0169365	-0.0220522	0.023567
							-0.0157433	0.0114764	-0.00859625
							-0.0467106	-0.0541994	-0.0643036
							-0.0699134	0.0168315	0.0626894
							0.0231696	0.0616276	-0.00180262
							-0.0130302	0.00415257	0.0327012
							-0.0731762	0.0372807	0.0591702
							-0.0206302	-0.0152216	-0.0364686
							-0.0361897	-0.128098	-0.0541877
							0.054938	-0.0436872	-0.001747
							0.00878497	-0.0329703	0.0318533
							0.0351542	0.0250868	0.0164313
							0.00131617	0.0638431	0.0436281
							0.0204402	-0.0298245	0.0440077
							0.00949953	-0.0304497	0.0134406
							0.0527284	0.0735024	0.001774
							0.0520873	0.0317854	-0.0448663
							0.0455525	0.0345902	-0.0411059
							-0.0372153	0.00786852	0.0143552
							0.0173897	0.0403177	-0.0336967
							0.0307123	-0.00639535	0.0226002
							0.0216842	-0.0286724	0.0260467
							-0.0325037	-0.0550962	0.0660159
							0.0542117	0.00936164	-0.012564
							0.0271402	-0.0391678	0.000634446
							0.0340646	-0.0521888	0.0756763
							-0.0417621	0.0436092	-0.071225
							0.00220206	0.0485177	0.0172395
							-0.0187797	-0.00373229	0.0563458
							-0.0129761	-0.0131255	-0.0792637
							-0.00643157	-0.0353109	0.00637091
							-0.0532278	0.0429047	-0.0610047
							-0.032512	-0.0178179	0.0764247
							0.00428923	0.014823	0.0675803
							-0.0200823	-0.0446322	-0.0191181
							0.0183289	-0.0328988	-0.0334502
							-0.013405	-0.03144	0.0379473
							-0.0349476	0.0355528	0.0171719
							0.0546179	-0.0368187	0.0241022
							-0.0155296	-0.000875891	0.0108633
							-0.0295497	-0.0377001	-0.063213
							0.0330237	0.00974297	-0.0796711
							-0.0646975	-0.0258913	-0.0418979
							0.0260152	0.120104	0.0304998
							-0.0732453	0.0372787	0.0403767
							-0.0335313	-0.0195827	0.0440652
							0.011595	-0.00530013	-0.0387259
							0.00739608	-0.0250671	-0.00778702
							0.0262212	0.0282848	-0.00772052
							0.0242785	0.00683713	0.000243445
							0.00837441	0.0168438	-0.00961675
							-0.0343462	0.00879475	0.0491827
							-0.0418138	-0.0165169	-0.0700963
							0.0284706	-0.0176164	0.0033324
							-0.0283645	-0.0101121	-0.104663
							-0.0176109	-0.0011185	-0.0123611
							0.0679105	-0.0340605	-0.045669
							0.00844525	-0.093391	-0.0446267
							0.0323549	0.0500806	-0.0163799
							-0.00196873	0.070176	-0.0442155
							-0.00576702	0.0412237	-0.00531285
							-0.045417	0.00696891	-0.00894602
							-0.00676391	0.0306241	0.0414006
							-0.056253	-0.0334621	-0.031594
							0.0434218	0.0323085	-0.0387167
							-0.0442208	-0.0901011	-0.0223115
							-0.0634863	0.0436946	0.0341289
							-0.0154513	0.0533576	-0.00955736
							0.0403053	-0.0223334	-0.0530999
							0.0184557	-0.0464301	0.00131161
							0.000106667	0.0327685	0.00220551
							-0.0818138	-0.00682385	0.0289208
							-0.0108238	0.00351712	-0.0324943
							-0.0642299	0.0652873	-0.0265874
							-0.0116067	-0.0366325	-0.00334279
							0.00896291	-0.0359062	0.0216774
							-0.0765852	0.0225585	-0.033602
							-0.031813	-0.0536134	-0.00448285
							0.0195422	0.072988	0.00122761
							-0.0780168	-0.0869453	-0.0660596
							-0.0466366	0.0309106	0.0345932
							0.0277687	0.0120928	0.0260249
							-0.0421683	0.0454225	-0.0231087
							-0.0427645	-0.0538228	0.0494357
							-0.111027	0.0193981	0.0124589
							0.0830428	0.0246978	0.0195928
							-0.0165873	-0.0093813	0.0351459
							0.0591324	-0.0426462	-0.00427418
							0.0529278	-0.0132419	0.0301636
							-0.0480794	0.054287	0.0305765
							-0.016893	-0.0323912	0.0249034
							0.0514377	0.0203675	-0.0507603
							-0.0355762	-0.0173252	-0.0341069
							-0.0310313	0.00757047	0.0275424
							0.0101785	-0.018967	0.0374711
							-0.0590961	0.0208544	-0.00284867
							-0.0218767	0.0187807	0.0110263
							-0.00816786	0.0870001	0.0109361
							-0.0370183	0.0274571	-0.0243237
							0.0861578	-0.0601376	0.0153649
							0.0424708	0.00460007	0.0518251
							-0.0348887	-0.0137686	0.0208218
							0.0306273	0.0700748	0.0315257
							0.0147693	0.0376697	-0.0466359
							0.0197041	-0.0378255	-0.00820141
							0.00114373	0.0145106	0.0147998
							0.0492944	-0.0604591	0.0425614
							0.0322893	0.0113422	0.0186576
							-0.0298385	-0.00757891	0.0049409
							-0.0289239	-0.0281891	0.0150393
							-0.0171897	0.0310659	0.00746552
							-0.014113	0.0670847	0.0193477
							-0.00348845	0.0292341	0.0290597
							0.00786224	0.0285769	0.0791168
							0.0161949	-0.0395646	0.0148112
							0.0111265	-0.0179461	-0.0131538
							0.0432905	0.011215	-0.0199318
							-0.00597324	-0.0409333	-0.0339309
							-0.0435421	0.0248201	-0.0514713
							-0.031023	-0.00900853	-0.00951542
							-0.0274997	-0.0141973	0.0528138
							0.0249311	-0.0210542	0.0411393
							0.0485087	-0.0123013	-0.00310773
							0.05549	-0.0311086	0.0191211
							0.0240874	-0.00532174	-0.0540159
							-0.0105438	0.0979764	-0.0267826
							-0.0521393	0.0209002	0.0173909
							-0.00952408	0.064716	0.0582722
							-0.0332265	-0.0206342	0.0119511
							0.0167889	-0.015424	0.0150378
							0.0130772	0.0319138	0.0103034
							0.0105051	-0.0264305	-0.0544496
							-0.0438746	-0.106523	-0.0401761
							-0.0265886	0.100475	0.00699357
							0.0532234	-0.0652018	-0.0479643
							-0.0170556	-0.000129111	-0.0320861
							-0.0473014	0.00046789	0.0209604
							-0.0297633	-0.0097633	-0.00970286
							0.0162133	0.00124828	0.0292827
							-0.0618485	-0.0682812	0.0224608
							-0.065046	0.0184396	-0.0853362
							-0.0203339	0.0215932	-0.0392919
							0.0412932	-0.015332	0.0219907
							-0.0492977	0.082807	-0.00497162
							-0.0263436	-0.0335625	-0.00280595
							0.0169828	0.0318683	-0.0361482
							0.00726924	0.0433552	-0.0214946
							0.0419961	0.0266031	-0.043015
							0.0322582	-0.0013905	-0.0673352
							-0.000459779	0.0808634	-0.0288287
							-0.0198735	0.0333349	0.0578323
							-0.0144122	-0.022498	-0.0404975
							0.044852	-0.0180263	-0.00587441
							-0.0318469	0.0313155	0.0289989
							0.00110839	-0.00444407	0.0504804
							-0.0203034	0.0260406	-0.0141785
							-0.0176215	0.0555978	-0.035304
							-0.0897638	0.0274081	0.022849
							-0.00717952	0.00729169	-0.0524226
							0.0301752	0.0250267	0.0806946
							-0.0300614	0.0939359	-0.00423907
							-0.031655	-0.0821833	-0.0789646
							0.028904	0.00589346	0.00730358
							0.0674784	0.00906353	0.00379429
							-0.0594039	-0.0448235	-0.00499151
							0.0906046	0.033209	0.0177063
							-0.0740678	0.0134471	-0.0221238
							0.0297483	-0.0211622	0.0400176
							0.0105994	-0.00349529	-0.0868728
							0.0553235	-0.0300023	-0.00246956
							0.0512579	-0.00651463	-0.0228675
							-0.00957547	0.000291334	0.0671341
							0.00626191	0.0246357	-0.0249353
							0.0397467	-0.0301385	-0.0635237
							0.0249727	-0.0311266	-0.00502979
							0.0191762	0.00345495	-0.0763353
							0.0465441	-0.0412404	-0.0478578
							-0.0684817	0.0107688	0.0582027
							0.0328443	-0.0228542	0.0571784
							0.00751191	-0.0422542	0.0563414
							0.0583301	-0.0314884	-0.0778102
							0.0149396	0.0122346	-0.0243649
							0.00257445	0.0119898	0.0304247
							-0.0132297	0.00813447	-0.0625351
							-0.0275814	0.0818316	0.0280996
							-0.0250595	0.000400501	0.00759674
							-0.0319788	-0.0524096	-0.090327
							0.129028	-0.0268476	-0.0568098
							-0.0425636	0.0610845	-0.0149748
							0.0335001	-0.093082	-0.00754658
							0.117481	-0.0157424	-0.0197438
							0.0483597	-0.0260221	0.0865972
							0.0814975	-0.0402053	-0.0222031
							0.00704402	-0.00476701	-0.0650966
							-0.0448504	0.0328188	0.00679852
							0.0141263	-0.00226101	0.0696885
							0.0251616	0.0242912	-0.0070363
							0.0317144	-0.0191193	-0.0117916
							-0.01153	-0.044446	-0.0257016
							-0.0404478	0.00451085	0.0198994
							-0.0845371	-0.00380562	0.0161067
							-0.0878621	0.0349993	-0.0342814
							0.00225845	0.00795319	0.0070873
							0.0221149	0.015095	-0.0302315
							-0.0206721	0.0194034	0.0573415
							-0.0617138	-0.0586899	-0.00893858
							-0.00667785	0.00620213	-0.0256407
							0.0161565	0.0345469	-0.00815397
							0.0108133	0.0178298	0.0695536
							0.018035	-0.054951	-0.00775874
							6.86669e-05	-0.0286632	0.0643551
							-0.00618291	-0.0357704	0.0774078
							0.0148893	-0.0696516	0.0374377
							0.0457286	-0.0271898	0.0584163
							0.0276447	-0.00266706	-0.00684502
							-0.00961225	-0.0568106	0.00473318
							0.0356227	-0.0449654	-0.0106776
							-0.0584851	-0.0227121	0.0127759
							-0.0322855	0.0195789	0.0494451
							0.0178509	-0.093177	0.0414389
							0.0618922	-0.0244166	0.0210627
							0.0203172	0.0502616	0.00685996
							0.00354734	0.0949811	-0.0206993
							0.0374218	0.00886964	-0.0326428
							-0.0448358	-0.0364214	0.0516586
							-0.0255164	0.0238735	-0.0707282
							-0.0143329	-0.00237723	0.0320719
							-0.00162456	0.134851	-0.0198492
							-0.0259718	0.0513396	-0.0626029
							-0.00933258	-0.0643398	0.0121727
							-0.0022779	0.0558213	-0.0426021
							-0.109469	-0.00701369	-0.0122603
							-0.0243863	0.00156673	0.0417392
							0.0699816	-0.00420012	-0.0520451
							-0.0663386	0.0236326	0.000817613
							-0.0894658	0.0419412	0.0428282
							0.0155029	0.00861158	-0.000967225
							0.0377132	-0.0175854	0.0183865
							-0.00747624	0.0324588	0.0322879
							-0.0452605	-0.05784	-0.00323773
							0.024802	-0.0184092	0.0100803
							-0.0466926	-0.0435963	-0.020369
							-0.0507915	0.00460057	-0.0119682
							0.010785	0.00626257	-0.0572204
							-0.0348535	0.061197	-0.0072258
							0.0763039	-0.0168659	0.0280729
							0.0349702	-0.00301001	0.0334916
							-0.00128128	-0.0129772	0.082999
							-0.0415571	0.00384451	-0.0296729
							-0.0380034	0.0653956	0.0103548
							-0.00866336	0.0230337	-0.0315738
							-0.018479	0.0656651	-0.042898
							0.0775495	0.033114	-0.00619579
							-0.0519087	-0.0503135	-0.0176622
							0.0310236	0.0387048	-0.023936
							-0.0951129	-0.0472459	-0.0141587
							0.0187164	-0.00715419	-0.00493857
							0.0336161	0.0209197	0.0286871
							-0.0155637	0.0471396	0.0164132
							0.0181021	-0.0554179	0.0150418
							0.0601869	0.0195007	-0.0618393
							-0.0282665	0.0269514	0.0744937
							0.0284461	0.00857836	-0.0424145
							-0.00253623	-0.0171148	-0.0461041
							-0.0391783	-0.00103873	0.0269262
							-0.0162082	0.0149929	-0.0129349
							-0.0132838	-0.0491255	-0.00882391
							-0.0034584	-0.0100069	-0.0588273
							0.0108458	-0.0694045	0.0169853
							0.0690188	0.0265073	-0.00236001
							0.0300063	0.103467	0.00810824
							-0.0311551	0.0298533	0.0175144
							0.0122485	0.0250718	0.0525402
							-0.0590229	-0.0661383	0.0506899
							0.00345218	0.00203995	-0.029227
							-0.0149345	0.0447982	0.0512603
							0.00878686	0.00280012	-0.0548604
							-0.00861186	0.014471	0.0272115
							-0.0601749	-0.026446	-0.0216117
							0.0701471	-0.00870697	0.064571
							0.0404606	0.0331894	-0.0222236
							-0.0253462	0.0414136	-0.0754804
							-0.0233992	-0.0397584	0.0657759
							0.0504679	0.0189931	0.0327823
							0.0589722	0.00438729	0.0895902
							0.0345529	0.0682432	-0.0781756
							0.073323	-0.0564889	0.000855891
							-0.0567125	-0.0231132	-0.0516927
							-0.0286853	-0.0298307	0.0688963
							-0.0383932	-0.00819074	0.0327878
							0.0165512	-0.0368644	0.0380609
							-0.0310058	0.0327271	0.0198298
							0.0140657	0.0241888	0.00333556
							0.0548585	-0.00739558	-0.00716419
							-0.00683696	-0.0750075	-0.0435076
							0.00274645	-0.00629991	0.0502706
							-0.0742694	0.00365157	-0.0230013
							-0.00347468	-0.0499303	-0.0236343
							-0.00763424	0.0101614	-0.0654407
							4.30557e-05	-0.00480046	0.0548088
							-0.0047394	-0.0374608	-0.00336473
							-0.014071	-0.0137873	-0.00775452
							0.0444578	-0.0547056	0.0169706
							-0.0313726	0.0100363	-0.0340112
							0.0119972	-0.0390967	-0.0160643
							0.0316299	-0.076516	0.0174093
							0.120135	0.00829675	0.00364712
							0.0165933	0.0679405	-0.0222575
							0.00831486	0.0662861	0.00796258
							0.0399061	-0.0101361	-0.00952719
							-0.049914	-0.032722	0.0138375
							-0.00644707	0.0405514	0.0076153
							0.0232832	-0.0490574	0.000465724
							0.0202148	-0.0605586	0.0212344
							-0.0103726	-0.000649946	-0.113114
							-0.0610901	0.0332391	0.0452439
							0.0998426	0.0261161	0.0371947
							0.025844	0.12181	0.0559578
							-0.0174917	-0.00198839	0.0432121
							-0.0275222	0.00168362	0.0448645
							-0.00667441	0.0554974	0.0337215
							0.00819241	-0.0265253	-0.0193348
							0.0023904	0.0160607	0.00898025
							0.0324943	0.00378612	0.00121056
							-0.0650438	0.0348938	0.00675224
							0.0406437	-0.0565946	-0.0452911
							-0.0433437	0.0145673	0.0544412
							-0.0609403	0.00915608	0.0210905
							-0.0338324	0.119083	0.0274495
							-0.039707	-0.0556773	-0.0276817
							0.00896314	0.0272122	0.0303008
							-0.0402136	-0.0669467	-0.0343925
							-0.00466824	0.0183339	-0.0243746
							0.0624095	-0.00191651	-0.0114541
							-0.00148406	-0.0217316	-0.056352
							-0.0297136	-0.0228027	0.00508913
							-0.0501197	0.0354922	-0.0278277
							-0.00962664	-0.0294604	0.0271205
							0.0183363	-0.00388968	-0.00462807
							0.0430397	-0.0419472	-0.0398152
							-0.0504199	-0.0302505	-0.0357127
							-0.0489337	-0.0414768	-0.0294507
							0.0173422	-0.00361918	-0.0357357
							0.0329351	-0.0252806	-0.00220778
							-0.133323	-0.00340157	-0.0378034
							-0.0719489	-0.00709619	0.0171775
							0.00305412	-0.060345	0.0459191
							-0.0435747	0.0265386	-0.0657377
							-0.00726558	0.0757672	-0.0963678
							0.0587966	0.00359857	0.037547
							0.00875241	0.00253417	-0.0100496
							-0.0102737	-0.0684576	-0.0445431
							0.00572924	-0.0268301	-0.028041
							-0.0116563	-0.0441943	0.000173445
							-0.0438372	0.00445501	0.0582159
							-0.00390562	-0.042571	0.0210273
							0.0325977	0.0194604	-0.0176675
							0.0266234	0.0400114	0.00526396
							0.0907303	-0.0274007	-0.0211461
							0.00742852	-0.0278162	0.0522777
							0.024184	0.0515878	0.089943
							-0.0141181	0.0623038	0.0600976
							0.00475629	-0.0504168	-0.000477668
							0.0643342	0.000613891	0.052223
							-0.0595555	-0.0862571	0.038357
							-0.074121	0.0263849	0.0218333
							0.0213294	0.0155011	0.0532735
							-0.0244284	-0.0347148	0.0941817
							0.0310484	0.00769602	0.030989
							-0.0518341	0.00304034	0.0387522
							-0.0162003	-0.0130193	0.0302937
							0.0460513	0.0131826	0.015918
							-0.029768	-0.0344837	-0.0381813
							-0.0771199	-0.00991875	-0.00930541
							-0.0289754	-0.00682669	0.0185588
							-0.0707557	0.0406859	-0.0185843
							0.0609957	0.0309232	-0.0112149
							-0.104043	0.0672115	-0.0239297
							0.0588117	0.11014	0.05626
							0.0444631	-0.0109445	-0.0728018
							-0.00674669	0.0384688	-0.0472729
							0.0239036	0.0204163	-0.00469096
							0.0289374	-0.0380252	0.0202144
							-0.0237715	0.0130523	0.0295196
							0.0365862	0.0410414	-0.05616
							-0.00263684	-0.00634518	0.0302764
							0.00555113	0.00770463	0.0168903
							0.0616438	-0.0525303	-0.0408454
							-0.0791807	-0.0306485	-0.0256236
							0.0527183	-0.00206262	0.0262675
							-0.0214388	-0.0383269	0.00838419
							-0.0252096	-0.048241	0.0511772
							-0.0234128	0.0327373	0.0359367
							0.0181506	0.0750875	-0.0395576
							-0.0299129	-0.0102269	-0.0635531
							-0.0106757	-0.0223887	0.047468
							0.0250725	0.0032509	0.0200929
							-0.0443962	-0.0392484	0.0237938
							0.0337429	-0.020446	0.0351043
							-0.0312045	0.047707	-0.0249645
							-0.0635791	0.0102431	-0.0068978
							-0.00345801	-0.0282245	-0.00338745
							0.0513261	0.0420302	-0.0248332
							-0.00398173	0.00547552	0.00836563
							-0.00660402	0.0229472	-0.0327134
							0.030238	0.0194361	0.0804955
							0.00618502	0.045915	-0.0404642
							-0.0047214	-0.0106879	-0.0684125
							-0.0275259	-0.00752997	-0.0239505
							-0.0290617	-0.0250253	-0.00594607
							0.012146	0.108298	-0.0283919
							-0.0233706	-0.0397232	-0.0518818
							-0.0238223	0.00854347	-0.00803469
							-0.00350007	0.0169944	-0.0639535
							-0.0610757	0.0293509	0.0319286
							-0.0823092	-0.00273051	-0.0801262
							0.0229398	0.0813892	-0.0295474
							0.0154565	-0.00440135	-0.0631105
							-0.0233133	0.0263052	-0.024769
							0.0324061	0.00478957	0.0205018
							0.0210417	-0.0299521	0.00977175
							-0.0334089	0.0381576	-0.0236692
							-0.0398788	-0.00711446	-0.0947492
							-0.0116613	0.0724448	-0.124564
							-0.031438	0.0720684	0.0640092
							-0.035543	0.0192618	-0.0312036
							0.0101756	-0.0155903	0.0812473
							-0.0502782	-0.0289135	0.0402617
							-0.0336202	-0.00628507	0.0416698
							0.0469781	0.0872443	0.0498288
							-0.0314333	0.0378622	-0.0743655
							-0.0187072	0.0158264	-0.049989
							-0.0112116	-0.0221036	-0.0209132
							-0.00267417	-0.0833158	0.00332073
							0.01268	0.00645935	0.0639193
							-0.0924092	0.0215088	-0.00599679
							0.0829196	0.0253686	0.0770829
							-0.000726613	0.032136	-0.00190901
							0.0222386	-0.0477981	0.00339184
							0.0755341	0.02881	-0.013611
							-0.0302012	0.0144575	-0.035282
							-0.00614824	0.0231409	-0.0279506
							-0.0487286	0.00310401	-0.012461
							0.0221762	-0.0183325	0.043992
							0.0441996	-0.0521762	0.0132004
							0.013926	-0.0341821	-0.01068
							0.0505653	0.0332499	-0.0526882
							0.0110889	0.0318344	-0.0361504
							0.00572107	-0.0468891	-0.027018
							0.0447582	-0.0377722	-0.0169478
							-0.00907747	0.0335015	-0.00352623
							-0.0606498	-0.0397478	0.016906
							0.0988414	-0.0376274	0.053567
							-0.0381925	-0.0309413	0.0362775
							-0.0664735	0.00530418	-0.0755718
							-0.0133797	0.067018	-0.0737036
							0.00900958	-0.0150088	0.0477752
							-0.055838	-0.0104476	-0.0246134
							0.0125447	0.0517065	0.0521447
							0.0671776	-0.0433805	-0.0338988
							-0.0389364	0.0258538	0.00212345
							-0.0348818	0.0190304	0.0382176
							0.0347715	-0.0111367	0.0656464
							0.0371853	-0.0290917	0.0122165
							0.00431651	-0.0815906	-0.0210437
							-0.0131796	-0.0114875	-0.0208224
							0.019605	-0.0204658	0.00792191
							-0.0449737	-0.0442321	-0.0244735
							0.0485142	0.0203087	0.0114186
							0.0144262	0.00876041	-0.0121621
							-0.0137412	-0.037367	0.0196054
							0.0435765	0.0554505	0.00158028
							-0.0329545	0.0217159	-0.00225101
							0.00542213	0.0267079	-0.0324291
							0.0692935	0.0529534	-0.00575213
							0.0102701	-0.0280601	-0.0271462
							-0.0175802	0.0137929	0.0250214
							-0.00150445	-0.048013	-0.043765
							0.0655944	0.0231488	0.00299812
							0.0680732	0.0209914	-0.0533988
							0.0160678	-0.0142312	0.0432388
							0.00835369	-0.0300887	0.0239642
							-0.0103868	-0.000924947	-0.0228632
							0.0291571	-0.0240679	0.0195389
							0.0101106	-0.0479494	-0.00926986
							0.0965957	0.0245966	-0.0424452
							0.0259624	0.0324514	-0.0510226
							0.0270739	-0.00235495	0.0424642
							0.0439986	-0.011015	0.020778
							0.0165634	-0.00491207	0.0452948
							-0.019981	-0.0222771	0.0652472
							0.00252356	-0.0450276	0.0387502
							-0.0190091	0.0475924	0.0345858
							0.00899975	-0.0603026	0.0207329
							0.00971369	0.0376056	-0.042274
							0.0524272	0.0112806	-0.0636208
							-0.0447646	0.0198206	0.0106009
							0.0605506	-0.0466563	-0.0024054
							-0.0599331	0.0204735	-0.0110196
							0.0198613	-0.0129754	-0.00941158
							0.0125714	-0.0107249	0.0159382
							0.0680084	0.0230047	0.0146238
							0.0558663	0.0289519	0.0124225
							-0.0136745	0.0258901	-0.0284379
							0.0406354	0.0188901	0.0141532
							-0.0478774	-0.0282374	-0.00238106
							-0.0223002	0.0144802	0.0339319
							-0.0647797	0.0180475	0.0517643
							0.0132825	-0.105101	-0.00721163
							0.0291734	-0.0163182	0.00348207
							-0.0782581	-0.00264762	-0.0332289
							-0.0585334	-0.0269159	-0.0447805
							0.0600553	-0.0373378	0.0239577
							0.0739513	0.0495791	0.113865
							0.0149689	0.0151723	-0.0434561
							0.0534793	-0.0231982	-0.0571893
							-0.067995	-0.00232656	-0.0541725
							0.00985586	0.0247562	-0.0164042
							-0.0569406	0.0701881	0.0691573
							0.0845438	-0.0240287	0.00154589
							0.0342764	0.0337434	-0.0412119
							-0.0496577	0.0640696	0.0589789
							0.0102174	-0.00790036	-0.0255933
							-0.031907	0.0134328	-0.0348784
							0.00969869	0.0337149	-0.0224538
							0.00667563	0.0402529	0.0110547
							-0.0286895	-0.0201303	0.00074878
							0.022127	0.0279891	0.0520426
							-0.0253768	-0.0113671	-0.0137392
							-0.0291661	-0.0990202	-0.0725286
							0.0374264	0.0432353	-0.0332966
							-0.0125046	-0.0259271	0.056255
							0.022483	0.0395977	0.00965592
							-0.00675541	0.0195642	-0.0471549
							-0.0443325	0.0330746	0.0197391
							-0.115073	-0.0350899	-0.0245943
							0.0154251	-0.00382346	0.0249582
							-0.0188983	-0.00183495	0.0272985
							-0.0411013	-0.0549592	-0.0148147
							-0.0188787	-0.0164918	-0.0726318
							-0.0835307	0.0218705	-0.0992099
							0.0819133	0.0495536	-0.0141775
							0.0101265	0.0367285	0.063341
							-0.0377594	0.0341564	-0.00597335
							0.0300141	0.0497089	0.0322502
							0.0109618	-0.0195302	0.0299382
							0.0628663	-0.0205417	0.00261412
							-0.00963319	0.0517727	0.000855447
							0.0169201	0.0195412	0.0221268
							0.0198906	-0.00241873	-0.0170989
							0.00198228	-0.0718309	0.00752424
							-0.0163268	0.0170185	0.0210363
							0.0821774	0.0660316	0.00746824
							0.024315	-0.0242466	-0.0681495
							0.0468904	-0.0341385	0.0581273
							0.0747604	0.00485835	0.0226165
							-0.0801118	0.0151608	-0.0515566
							-0.0154145	0.0208452	-0.018936
							0.0402611	0.0144502	0.0151497
							-0.00460035	0.0479932	0.049192
							0.0620119	-0.0722589	0.0140345
							9.83336e-05	0.0896959	0.0288458
							0.0653445	-0.0141545	-0.0223708
							-0.0160782	0.0392551	0.026033
							-0.0214134	0.0416097	-0.062216
							-0.0355692	-0.0145937	-0.0868969
							0.080156	0.00598096	-0.0843798
							-0.0272019	-0.0238121	-0.0859312
							0.0244567	0.0326587	-0.00824619
							0.00662096	-0.0117005	0.00092328
							0.095915	0.00500001	0.0120905
							0.0370797	0.0425967	0.067899
							0.0307595	0.00512118	-0.0421602
							-0.0438157	0.0255744	0.0340073
							0.0442325	-0.0337852	-0.0344186
							0.00929164	-0.0431512	0.0494274
							-0.0441871	-0.0440941	-0.0244001
							-0.0334111	-0.012072	0.0371868
							-0.0517998	0.0014775	0.010382
							-0.0132118	-0.00063228	0.0323325
							-0.0091943	-0.0540891	0.00619585
							0.0331039	-0.0463918	0.0240188
							-0.0733247	-0.0152253	0.00179056
							0.0724488	0.0204226	0.0439281
							0.00080728	-0.000866836	0.0768255
							-0.0392223	-0.0316826	0.0281915
							0.0253369	-0.0220115	-0.100299
							-0.0271005	-0.00965642	0.0416804
							0.0663202	-0.00737246	0.00114273
							-0.014701	-0.0308562	0.0329731
							-0.0822102	0.0424425	-0.0250234
							0.0326687	-0.0344034	0.00492479
							-0.00879419	-0.0600001	0.0440642
							0.00319034	-0.0300533	0.0161358
							0.0404216	0.0103938	-0.025895
							0.0374231	-0.0152566	-0.00938103
							-0.0177977	0.0348856	-0.0251632
							0.0185241	0.0433383	0.0476826
							0.0311606	-0.0832595	0.0597339
							-0.0194994	-0.00937803	0.0285397
							-0.0747849	0.0656137	-0.0615991
							0.026108	-0.0118871	-0.0853228
							-0.0010425	0.0446669	0.041894
							-0.000886114	0.00432685	-0.0820263
							-0.0223378	0.00377168	0.0269107
							-0.0649344	-0.021579	-0.0601095
							0.00617724	0.00174045	-0.0359176
							-0.0253712	-0.0186199	0.0335495
							0.0593595	-0.0342645	0.0143251
							0.0270342	0.0254291	0.0428395
							-0.0591507	0.0371752	-0.0391489
							0.023664	-0.0909265	-0.0076898
							0.0374535	0.0240408	0.0229557
							0.0182807	-0.0709295	-0.0064138
							-0.0197014	0.0386504	-0.0508545
							0.00705146	0.038739	-0.0036929
							0.0252769	-0.0279255	-0.0302363
							0.0961933	-0.0132123	-0.0299969
							0.0482379	0.00495696	0.0176125
							0.0181499	-0.0390281	-0.00026789
							0.0463749	0.0349213	0.0229367
							-0.0440706	0.00380407	-0.0317943
							0.106738	-0.0231983	0.0264119
							-0.0194618	0.0417897	0.0282062
							0.0537348	-0.0105777	-0.0119956
							-0.0272415	-0.00771158	-0.0627788
							0.0527821	-0.0512443	0.0501013
							-0.0467154	-0.0294318	-0.0129413
							-0.0195889	-0.0742256	-0.0552181
							-0.0701438	0.0377828	-0.10811
							-0.0139881	-0.00426668	0.0907577
							0.0100549	0.0148285	0.00181084
							0.0304688	-0.0305012	-0.0868407
							0.0199674	-0.0349199	0.0102869
							0.0719477	-0.0260596	0.00715769
							-0.089449	0.026302	0.0128385
							-0.015261	-0.0110093	-0.0612971
							-0.0619688	-0.0380223	0.0601599
							0.00787219	-0.0520457	0.0752124
							-0.0108671	-0.0516702	-0.0945354
							-0.00861608	0.118333	-0.0174973
							0.03979	-0.061953	-0.0401433
							0.0508546	-0.0835058	-0.0124498
							0.00911586	0.0191987	0.00484818
							-0.0217098	-0.0460176	-0.00113945
							0.0143232	0.0328999	-0.032515
							0.0346184	-0.0239164	-0.00563152
							-0.00154573	-0.0532009	0.0523501
							0.0110118	0.00623585	0.0540609
							-0.0177955	0.0311085	0.0192926
							0.0403053	-0.0114073	0.0762238
							0.0169994	0.0186962	0.0585808
							-0.0609583	0.0526985	0.049018
							0.0199706	-0.0584516	-0.0372541
							-0.0203591	0.0622256	0.0147682
							0.0152672	0.0180516	-0.042163
							-0.0456847	0.0474429	0.0245707
							0.0107243	0.0457691	0.0505484
							0.0125256	0.0762389	-0.000115611
							-0.0336565	-0.0265676	-0.0394074
							0.00403796	0.00688141	0.0241231
							0.0180369	-0.000827613	-0.0567474
							0.0270504	-0.0179082	-0.0231662
							-0.0576494	0.0372851	-0.0488564
							-0.0126946	0.000920558	0.000180945
							0.00978047	0.0706486	0.0595294
							-0.0517	-0.060525	0.127853
							-0.0756708	0.0585187	-0.105152
							-0.0149372	-0.0191933	0.0223211
							-0.0428238	0.00691063	-0.1058
							-0.029664	-0.00631141	0.0139885
							0.0164706	-0.0803194	-0.0134669
							0.00750102	-0.0126859	0.0111203
							-0.0453045	0.0498335	-0.00537435
							0.0914454	0.00831997	0.0401961
							0.00709974	-0.0811986	0.0368918
							0.0025894	-0.0617142	0.0657598
							-0.0821643	-0.0205224	0.00922308
							0.0289009	-0.0475893	-0.0213151
							-0.0414841	0.050704	-0.028827
							-0.101836	0.0119953	0.00864136
							-0.05121	0.0106688	0.0126048
							0.0392158	0.0174384	-0.056251
							0.0258109	0.0631893	0.0199936
							0.0659593	0.054044	0.0115683
							-0.0285775	-0.0253738	0.0496307
							-0.0618697	-0.0181947	-0.0244158
							0.0223383	0.0160262	-0.0367316
							-0.0718771	0.113944	-0.0325743
							0.0328606	-0.0442038	0.042973
							-0.0127151	0.011917	-0.0157402
							-0.0460846	0.00965214	-0.0269278
							-0.0388497	-0.0309341	0.0112134
							0.0977703	0.0392446	-0.000818002
							0.0326165	0.0262329	-0.0444911
							-0.0247216	0.036291	0.0567482
							-0.0314846	-0.0504005	-0.0507348
							-0.0403322	-0.0617933	-0.0539344
							-0.0136906	-0.00132889	0.0278853
							-0.0119887	0.0105725	0.0254717
							0.0443441	0.0258049	0.0549785
							0.0481256	0.0604992	-0.0537805
							-0.048954	-0.0164742	-0.0380077
							-0.0508895	-0.0127852	-0.0679247
							-0.037547	0.0450411	0.0269965
							-0.0224194	0.0764891	-0.068074
							-0.0298154	-0.0366791	0.0781097
							-0.0615289	0.0247577	-0.00349462
							-0.034556	-0.0469965	-0.014439
							-0.0203771	-0.011095	-0.0238239
							-0.0350203	-0.017111	-0.0494568
							-0.00351173	-0.00580807	-0.0878831
							0.00129417	-0.0153914	-0.0251601
							-0.0252463	0.0343275	0.02576
							0.0506141	0.042448	0.0110981
							0.016489	-0.0294526	0.027235
							-0.0357712	-0.00811863	-0.013973
							0.0707143	-0.0415322	-0.0289591
							0.0045284	0.0365808	-0.0112465
							-0.00822608	-0.00889375	0.0490684
							-0.0468658	-0.00401718	-0.0490003
							-0.0213134	-0.0175548	0.0377118
							-0.0682866	0.0101115	0.0399949
							0.0192884	-0.0351677	0.00429357
							0.101338	-0.0588726	-0.0393363
							0.034772	-0.0622427	-0.0047959
							-0.0637338	0.0392032	0.0239077
							0.0333211	-0.0411746	-0.052862
							-0.0723758	-0.0239477	0.0407403
							0.0359333	0.0262896	0.0449172
							0.00989403	0.0689067	0.00713596
							0.0503337	0.029714	-0.0514512
							0.0522645	0.00702569	0.00397846
							0.051094	0.0888895	-0.00110734
							-0.0514886	-0.0769159	-0.045897
							0.0505021	-0.00124656	0.0367113
							0.0306886	-0.0440373	0.0139051
							0.0413034	-0.0267867	-0.0421258
							0.0386771	-0.0293831	0.0556336
							-0.0225968	0.0296487	-0.0353643
							0.0144688	-0.0239415	-0.0423867
							0.0167064	0.0287416	0.0539168
							-0.0175835	0.00747613	0.0261436
							-0.0233956	0.0102204	-0.0157055
							-0.0274459	0.0455446	0.100714
							0.0737098	-0.0405935	-0.0207333
							-0.0525338	-0.0748004	-0.0405073
							0.0909849	-0.0728289	0.0411574
							-0.0384071	0.0567562	-0.0152889
							-0.00877208	0.000374057	-0.0112471
							-0.0729439	0.0951212	-0.0369634
							0.0600387	0.0117169	0.0157829
							-0.00510146	0.0106294	0.0112537
							0.048218	-0.00971853	0.00465929
							0.0390452	0.00431335	0.0470526
							0.0349405	-0.0719689	0.0891613
							-0.010095	0.0147301	-0.0535081
							0.00847925	0.053517	-0.00617902
							0.018099	-0.0040229	-0.0205818
							-0.0394248	-0.0262764	0.0209518
							-0.0558949	-0.0393779	0.00372729
							-0.0574086	0.0017725	-0.061989
							-0.0195569	-0.0225722	0.044194
							0.05283	-0.0427103	-0.0441632
							0.015768	0.0285567	0.0097063
							0.031225	-0.0375564	-0.0154933
							-0.00436107	-0.0782248	-0.00708441
							0.0745109	-0.0153257	-0.0354425
							0.0100532	-0.0169738	-0.0217201
							-0.00838313	-0.00903091	0.0331181
							-0.0389754	-0.04229	0.00614279
							0.00274767	-0.0578059	-0.0500038
							-0.0138486	0.00991758	-0.00825819
							0.0833415	-0.0587307	0.00945708
							-0.00968664	0.00893902	0.0259528
							-0.0160072	0.0722204	0.00581302
							-0.0400579	-0.029784	-0.00908403
							0.0171682	0.0381528	0.00105778
							-0.0225558	0.0107664	-0.00389046
							-0.0367108	-0.00926808	0.0842885
							-0.0670613	-0.0206081	0.0167605
							-0.0264215	-0.00367001	0.0156658
							0.0860569	-0.00607657	-0.0228371
							-0.0769135	-0.0503599	0.0887417
							0.0322446	-0.00548779	-0.0191668
							-0.010251	-0.000758669	-0.0171289
							-0.0402501	-0.0197694	-0.0603847
							-0.0367347	-0.0119688	0.00768641
							-0.00401573	-0.0344485	-0.0522216
							-0.00649107	0.0309866	-0.0134811
							-0.0436743	-0.0425151	0.0171337
							0.00304129	0.0285547	-0.0324439
							0.0189684	-0.0620098	0.0296671
							0.0406081	0.0856421	-0.0182816
							0.0236647	-0.0431927	-0.0364377
							-0.0561447	-0.0468892	0.0891044
							0.0168781	-0.014824	0.00486018
							0.0398517	-0.0414464	0.0151902
							0.0449988	0.0230253	-0.116382
							0.0484335	0.0274255	-0.0254863
							-0.0799158	0.00625518	-0.028117
							-0.0230757	-0.026917	-0.00614063
							0.0321652	0.0038649	0.0236272
							-0.045282	0.0508188	0.0067348
							0.0161112	0.00578296	0.0196641
							-0.0664732	0.00472512	-0.0124493
							-0.0260959	0.00305462	-0.0302785
							-0.0106393	0.0142252	-0.00486524
							-0.00305551	0.012693	0.0582797
							-0.0187491	-0.0355635	-0.0180282
							-0.0205959	0.0187942	0.0165642
							-0.0164917	-0.0315726	0.0109249
							-0.0127024	0.0561183	-0.0320285
							0.0164216	0.041829	0.0773385
							-0.00240078	0.0322778	0.0430885
							-0.0190436	-0.119563	0.00643541
							0.0435113	-0.0283222	0.0336818
							0.0338149	-0.0109248	-0.0375218
							-0.0845581	-0.0576857	0.00807202

## Sheet: Figure 3 I
		Theta Coherence
		HPC - Crus I	HPC - Lobule II/III	HPC - Lobule VI
	ME1	0.480123	0.467256	0.48542
	ME2	0.498502	0.463634	0.505609
	ME3	0.477892	0.468875	0.460839
	ME6	0.500696	0.466625	0.470953
	ME7		0.466582
	ME8	0.459622	0.458113	0.470855
	ME9		0.466119	0.483891
	ME10			0.462474
	ME12		0.464556	0.479391
	ME798			0.463809
	ME800			0.507487
	ME802			0.480845
	ME13	0.475104	0.485534	0.481631
	ME15	0.472997	0.461258
	ME16			0.483843
	ME18	0.468677
	ME19	0.450122	0.48141	0.557289
	ME20	0.464987	0.458524
	ME23			0.486119
	ME24	0.464146	0.472796
	ME25	0.458826		0.472259

## Sheet: Figure 3 F
		Electrode distance from midline	HPC-Lobule VI coherence
	ME1	0.36	0.48542
	ME2	0.72	0.505609
	ME3	0.24	0.460839
	ME6	0.36	0.470953
	ME7
	ME8	0.24	0.470855
	ME9	0.48	0.483891
	ME10	0.12	0.462474
	ME12	0.48	0.479391
	ME798	0.24	0.463809
	ME800	0.36	0.507487
	ME802	0.6	0.480845
	ME13	0.36	0.481631
	ME15
	ME16	0.6	0.483843
	ME18
	ME19	0.84	0.557289
	ME20
	ME23	0.12	0.486119
	ME24
	ME25	0.36	0.472259
		Bins of distance from midline	Count of lobule VI RABV+ cells
		0	4
		0.2	17
		0.4	18
		0.6	12
		0.8	31
		1	25
		1.2	7
		1.4	2
		1.6	1

## Sheet: Figure 3-Figure supplement 2 B 
		Theta power
		HPC left	HPC right
	ME1	3.90621	4.66483
	ME2	2.74724	4.83853
	ME3	4.92187
	ME6	5.34689	5.08831
	ME7		4.68263
	ME8	5.2932	3.05062
	ME9	4.57905	5.27032
	ME10	4.68895	4.85818
	ME12	5.16472	5.37652
	ME798	3.92987	4.67462
	ME800	4.24566	3.62629
	ME802	4.19507	4.19323
	ME13	4.12241	5.01575
	ME15	4.22776	4.26934
	ME16		4.20843
	ME18		4.15469
	ME19	3.33624	4.40119
	ME20	2.4956	3.08511
	ME23	4.39512	5.37923
	ME24		5.03097
	ME25	3.19388

## Sheet: Figure 3-Figure supplement 2 D 
			Theta coherence
			Crus I-HPC left	Crus I-HPC right
		ME1	0.478405	0.481842
		ME2	0.48547	0.511533
		ME3	0.477892
		ME6	0.503781	0.49761
		ME7
		ME8	0.458499	0.460744
		ME13	0.474614	0.475594
		ME15	0.47202	0.473974
		ME18		0.468677
		ME19	0.45233	0.447914
		ME20	0.463766	0.466207
		ME23	0.45285	0.450772
		ME24		0.464146
		ME25	0.458826
			Lobule II/III -HPC left	Lobule II/III -HPC right
		ME1	0.467942	0.46657
		ME2	0.463015	0.464253
		ME3	0.468875
		ME6	0.467855	0.465396
		ME7		0.466582
		ME8	0.456879	0.459348
		ME9	0.465401	0.466838
		ME12	0.463278	0.465834
		ME13	0.484738	0.486329
		ME15	0.460739	0.461776
		ME19	0.487111	0.475708
		ME20	0.456429	0.460619
		ME24		0.472796
			Lobule VI -HPC left	Lobule VI -HPC right
		ME1	0.486348	0.484492
		ME2	0.488568	0.522651
		ME3	0.460839
		ME6	0.472772	0.469134
		ME8	0.471756	0.469955
		ME9	0.48622	0.481562
		ME10	0.465563	0.459386
		ME12	0.479275	0.479507
		ME798	0.462311	0.465308
		ME800	0.51185	0.503124
		ME802	0.480845	0.480844
		ME13	0.488871	0.47439
		ME16		0.483843
		ME19	0.548054	0.566524
		ME23	0.485118	0.487119
		ME25	0.472259

## Sheet: Figure 3-Figure supplement 3 C 
	Time (s)	cell 1	cell 2	cell 3	cell 4	cell 5	cell 6	cell 7	cell 8	cell 9	cell 10	cell 11	cell 12	cell 13	cell 14	cell 15	cell 16
	-0.5	1.93899	0.96404	0.941641	-1.23184	0.681607	1.7305	-0.52888	-0.28164	-1.55204	0.200786	-0.03839	-0.02747	-1.15331	0.711425	-0.25752	0.079868
	-0.49	1.29122	1.38686	-1.03383	-1.23184	-1.66143	0.621203	1.50527	-0.63814	-0.69927	0.200786	0.345497	-0.02747	0.72709	-0.74046	0.600878	-0.91832
	-0.48	-1.08394	0.96404	-1.36307	-0.2053	-0.59641	1.17586	-0.52888	-0.81639	-0.69927	0.200786	-1.57393	1.00254	0.72709	0.711425	0.600878	0.079868
	-0.47	1.72307	0.118384	0.283152	0.307957	0.681607	-1.59738	-0.52888	0.966117	0.153499	1.31626	-1.19005	-1.40081	0.100288	-0.01452	-1.11591	0.079868
	-0.46	-0.652089	-0.30444	1.60013	-0.2053	1.32062	-0.48809	0.14917	2.03562	0.153499	-0.91469	1.11327	-0.71414	-2.40692	2.16331	-1.11591	0.578964
	-0.45	1.93899	-0.30444	0.612393	0.307957	0.042607	1.7305	-1.20692	2.21387	0.153499	-0.91469	1.11327	-2.43081	-0.52651	0.711425	-0.25752	-0.41923
	-0.44	0.859377	-1.5729	-0.0461	-0.2053	1.10762	0.066556	0.14917	2.03562	-0.69927	-0.91469	-0.42227	0.315868	0.100288	-0.74046	-0.25752	0.578964
	-0.43	-0.436165	-0.30444	1.60013	0.821226	1.32062	1.17586	0.14917	0.609616	1.00627	-0.91469	0.729383	-0.02747	-0.52651	-0.01452	-1.11591	-0.41923
	-0.42	0.643453	0.118384	-0.37534	0.821226	-0.59641	1.7305	2.18331	-0.63814	0.153499	1.31626	1.49716	-1.40081	1.98069	1.43737	-1.11591	1.07799
	-0.41	-0.436165	-0.72726	0.612393	0.307957	0.681607	-1.04274	-1.20692	-0.45989	0.153499	-0.91469	1.11327	-0.3708	1.98069	-1.46641	-0.25752	0.079868
	-0.4	0.211606	0.118384	0.941641	1.84775	1.32062	0.621203	-0.52888	-0.81639	1.00627	2.43174	0.345497	-0.3708	-0.52651	1.43737	-1.11591	-1.41741
	-0.39	-0.00431776	-0.72726	-0.70458	-0.2053	-0.1704	0.066556	-1.20692	-0.45989	1.00627	0.200786	1.11327	-1.05747	1.35389	-0.74046	0.600878	-0.41923
	-0.38	0.859377	-0.72726	-1.69232	-1.7451	1.10762	0.066556	-0.52888	-0.45989	0.153499	0.200786	0.345497	0.659204	-0.52651	-0.01452	0.600878	0.079868
	-0.37	-0.00431776	0.96404	0.283152	-1.7451	-0.3834	-1.04274	0.827218	-0.63814	-0.69927	0.200786	0.729383	-0.3708	0.100288	-0.74046	0.600878	2.07618
	-0.36	1.0753	-0.72726	0.941641	0.307957	0.681607	-0.48809	2.18331	-0.99464	-0.69927	-0.91469	0.345497	-1.74414	0.72709	0.711425	-0.25752	0.578964
	-0.35	-1.08394	-1.15008	-0.37534	0.307957	-0.1704	-1.04274	-0.52888	-0.63814	0.153499	0.200786	-0.03839	2.37588	0.100288	-0.74046	-0.25752	1.57709
	-0.34	0.859377	0.118384	-0.37534	-0.2053	-0.80941	-1.59738	-1.20692	0.609616	1.00627	0.200786	-0.80616	0.315868	0.72709	-0.74046	-0.25752	-1.41741
	-0.33	0.859377	1.38686	-1.03383	0.821226	0.468602	-0.48809	-1.20692	-1.17289	1.00627	-0.91469	-1.19005	0.659204	-0.52651	-0.01452	-0.25752	0.079868
	-0.32	-0.220241	-0.30444	-0.0461	1.33448	-1.23542	-1.04274	1.50527	0.609616	1.00627	-0.91469	-0.42227	-0.3708	1.35389	1.43737	0.600878	-1.91649
	-0.31	0.643453	-1.5729	0.283152	-0.71857	1.74663	0.066556	0.14917	2.39212	0.153499	0.200786	0.345497	-0.02747	0.100288	-0.74046	-1.11591	-0.41923
	-0.3	0.643453	0.96404	-0.70458	-0.71857	-1.87442	0.621203	2.18331	0.431366	-1.55204	0.200786	0.729383	0.659204	0.72709	-1.46641	0.600878	-0.41923
	-0.29	-0.652089	-0.72726	-0.70458	0.821226	-1.02242	1.7305	-0.52888	-0.10339	1.85904	-0.91469	-0.80616	-0.3708	-0.52651	1.43737	-1.11591	1.07799
	-0.28	1.50715	1.38686	2.91711	1.33448	0.681607	1.17586	0.14917	-0.10339	0.153499	-0.91469	-0.42227	0.315868	0.100288	-0.01452	3.17606	0.578964
	-0.27	-0.00431776	-0.72726	-0.70458	-0.71857	-0.1704	1.17586	-1.20692	-0.10339	-0.69927	1.31626	-0.03839	0.315868	1.35389	-0.01452	0.600878	1.07799
	-0.26	-1.94764	-0.30444	-0.70458	0.307957	-0.1704	-1.04274	-0.52888	-0.45989	-1.55204	2.43174	0.345497	-0.3708	0.100288	-0.74046	0.600878	-0.91832
	-0.25	-0.220241	0.118384	0.612393	1.33448	-0.3834	0.621203	0.14917	1.32262	1.00627	0.200786	-0.03839	0.315868	-2.40692	-0.74046	0.600878	0.578964
	-0.24	-0.220241	2.23251	-0.70458	-0.2053	0.255598	0.066556	-1.20692	-0.81639	1.00627	0.200786	0.345497	0.315868	0.72709	-0.01452	1.45927	0.079868
	-0.23	-0.220241	-0.72726	-0.0461	-1.23184	-1.02242	-0.48809	-0.52888	-0.99464	0.153499	1.31626	-1.57393	0.315868	-0.52651	-1.46641	-0.25752	0.578964
	-0.22	-0.220241	-1.5729	0.283152	-0.2053	-0.3834	-2.15203	-1.20692	-0.28164	0.153499	-0.91469	1.49716	0.315868	-0.52651	-0.01452	1.45927	-0.91832
	-0.21	-1.08394	0.118384	-0.37534	1.84775	-0.59641	1.17586	0.827218	-0.99464	1.00627	-0.91469	0.345497	1.34587	0.100288	-0.01452	-1.11591	0.079868
	-0.2	-0.652089	0.54122	2.58787	-0.71857	-0.59641	-1.04274	0.14917	-1.52939	-1.55204	0.200786	1.11327	1.34587	-1.78012	-1.46641	-0.25752	0.578964
	-0.19	0.42753	-0.72726	1.27089	-0.2053	0.468602	-0.48809	0.827218	0.074865	0.153499	1.31626	-0.80616	-1.74414	1.35389	1.43737	-1.11591	2.07618
	-0.18	0.211606	0.96404	-0.37534	-0.71857	-0.59641	1.7305	1.50527	1.67912	0.153499	-0.91469	-0.42227	-1.05747	0.72709	1.43737	-0.25752	1.07799
	-0.17	-0.652089	0.96404	1.27089	-0.71857	-0.59641	0.066556	0.827218	0.074865	-1.55204	0.200786	-0.80616	-0.3708	-0.52651	-0.74046	-0.25752	-1.41741
	-0.16	-0.652089	0.54122	0.283152	0.307957	-0.59641	-0.48809	-1.20692	0.074865	0.153499	0.200786	-0.42227	0.659204	-1.15331	-0.74046	-1.11591	-1.41741
	-0.15	1.0753	-0.30444	0.612393	0.821226	-0.3834	-1.04274	-0.52888	-0.81639	0.153499	1.31626	-2.3417	1.00254	0.100288	0.711425	2.31767	-0.41923
	-0.14	-2.16356	0.96404	1.27089	-0.2053	-0.80941	0.621203	0.14917	-1.52939	1.00627	-0.91469	-0.80616	0.315868	0.100288	0.711425	-0.25752	-0.41923
	-0.13	0.42753	-1.15008	-1.03383	-1.23184	-1.23542	0.066556	-0.52888	-0.28164	-1.55204	-0.91469	-0.80616	1.68921	0.100288	-0.74046	-0.25752	1.07799
	-0.12	0.643453	-0.72726	-0.70458	1.33448	2.17263	-0.48809	0.827218	0.253116	0.153499	-0.91469	1.11327	1.00254	1.98069	-1.46641	2.31767	0.578964
	-0.11	0.211606	-1.5729	-0.70458	-0.2053	0.894612	0.066556	-0.52888	0.074865	-0.69927	-0.91469	1.88104	1.00254	-0.52651	-0.01452	-0.25752	-0.41923
	-0.1	-0.00431776	0.96404	-1.03383	-0.71857	1.10762	-0.48809	0.14917	0.074865	-1.55204	-0.91469	-1.95782	-0.02747	-0.52651	-1.46641	-0.25752	-0.91832
	-0.09	0.643453	1.38686	-0.70458	-0.71857	0.255598	-0.48809	-0.52888	-1.52939	2.71181	-0.91469	0.345497	-1.40081	-0.52651	1.43737	-0.25752	-0.41923
	-0.08	-1.08394	0.54122	-1.03383	-0.71857	-0.1704	-0.48809	-0.52888	0.787867	0.153499	0.200786	-0.03839	-1.05747	-1.15331	-0.01452	-1.11591	-1.41741
	-0.07	-0.868012	-0.72726	-1.36307	2.87428	-1.02242	0.621203	0.14917	1.14437	-0.69927	2.43174	1.11327	1.34587	0.100288	-0.74046	-1.11591	-0.91832
	-0.06	-1.29986	0.96404	0.283152	-0.71857	2.81164	1.17586	-0.52888	0.609616	-0.69927	1.31626	0.345497	-0.02747	-1.15331	-0.01452	-0.25752	1.07799
	-0.05	0.211606	-0.72726	-0.70458	0.821226	-1.23542	-1.04274	0.14917	0.787867	1.85904	-0.91469	-0.03839	-1.05747	0.72709	-0.01452	0.600878	-0.91832
	-0.04	0.859377	-0.72726	-1.03383	-1.7451	0.681607	-1.59738	-1.20692	0.431366	-1.55204	0.200786	1.88104	1.68921	0.72709	1.43737	-0.25752	-0.91832
	-0.03	-1.94764	-0.30444	0.612393	0.307957	-0.80941	0.066556	0.14917	0.431366	0.153499	-0.91469	-1.19005	0.315868	-0.52651	1.43737	0.600878	2.57528
	-0.02	-0.00431776	-1.5729	-0.37534	-0.71857	-1.02242	0.066556	0.827218	-1.70764	-0.69927	0.200786	-0.42227	-1.05747	0.100288	0.711425	1.45927	-0.41923
	-0.01	-1.94764	2.23251	-0.0461	0.821226	-0.1704	0.066556	2.18331	-0.45989	0.153499	-0.91469	-1.57393	-0.71414	-1.15331	-1.46641	-1.11591	-0.41923
	0	12.3035	21.6823	11.4775	10.06	11.5448	8.38626	11.676	18.0782	6.1229	3.54721	10.3265	7.52591	3.23429	2.88926	3.17606	12.0579
	0.01	-9.72097	13.2259	-0.37534	-3.2849	6.21969	0.621203	22.5247	10.4134	3.56458	4.66269	8.79099	4.09256	2.60749	5.06709	4.89285	-6.90735
	0.02	-9.93689	7.72922	-0.70458	-4.31143	4.94168	6.16768	19.1345	9.16563	8.68121	2.43174	8.4071	0.659204	5.7415	4.34115	4.89285	-3.91283
	0.03	-8.85727	13.2259	-1.03383	-3.79816	1.74663	1.17586	21.8467	8.45263	13.7978	6.89364	3.80047	1.00254	5.7415	2.88926	5.75124	2.57528
	0.04	-4.53875	17.0313	0.612393	-3.2849	2.38563	1.17586	18.4565	9.16563	8.68121	8.00912	5.33601	0.315868	8.87551	2.16331	4.89285	3.07437
	0.05	-3.24319	16.1857	0.283152	-0.2053	2.17263	0.066556	21.8467	5.77888	8.68121	3.54721	5.33601	1.68921	6.3683	4.34115	4.89285	0.079868
	0.06	-4.32282	17.877	-0.0461	-2.77163	0.894612	-0.48809	16.4223	6.31363	2.71181	6.89364	7.63933	-0.3708	6.9951	-0.74046	8.32645	0.578964
	0.07	-3.67505	16.1857	0.612393	-2.25837	1.32062	-1.59738	19.8126	3.81812	6.97567	4.66269	4.18436	-1.74414	5.1147	2.88926	4.89285	-2.91466
	0.08	-4.32282	15.34	-0.0461	-2.25837	2.81164	-2.70668	18.4565	3.99637	4.41735	3.54721	5.7199	-0.3708	2.60749	2.16331	7.46804	-4.91101
	0.09	-2.16356	17.877	3.57559	-1.23184	2.17263	-2.15203	21.8467	4.53113	1.00627	4.66269	6.10379	-0.3708	8.87551	2.16331	7.46804	-6.40826
	0.1	-5.8343	11.1118	-0.37534	-2.77163	0.894612	-2.70668	11.676	-0.28164	1.00627	1.31626	0.729383	-0.02747	1.98069	2.16331	0.600878	-2.91466
	0.11	-5.61838	5.6151	-1.69232	-4.31143	1.10762	1.17586	1.50527	-1.52939	-1.55204	1.31626	-1.57393	-2.08748	1.35389	-0.01452	4.03446	4.57159
	0.12	-4.32282	7.3064	4.23406	-2.25837	1.95962	1.7305	2.86136	-0.45989	-0.69927	1.31626	-1.95782	-3.11748	-1.78012	-0.01452	0.600878	-0.41923
	0.13	1.72307	8.99769	8.5143	-1.7451	3.23765	-1.04274	6.2516	0.253116	-0.69927	1.31626	-1.19005	0.315868	-0.52651	-1.46641	2.31767	-2.41558
	0.14	5.82571	12.3803	5.55106	-1.7451	0.042607	-0.48809	8.96379	-0.28164	1.85904	0.200786	-0.80616	4.43589	1.98069	3.6152	0.600878	-2.91466
	0.15	5.39386	12.8031	5.55106	-1.7451	1.95962	0.066556	1.50527	0.966117	1.00627	-0.91469	-0.42227	0.659204	-0.52651	7.24494	3.17606	3.57347
	0.16	5.39386	5.6151	3.57559	-2.77163	0.681607	-2.15203	1.50527	1.50087	1.00627	-0.91469	-0.03839	1.34587	1.98069	-0.74046	4.89285	0.578964
	0.17	6.47348	8.15204	4.23406	-3.2849	0.681607	-0.48809	0.827218	0.787867	0.153499	0.200786	1.11327	0.659204	-1.78012	-2.19235	4.03446	1.57709
	0.18	5.82571	0.96404	5.22183	-0.71857	0.468602	-0.48809	2.18331	0.787867	0.153499	0.200786	-0.80616	1.68921	-1.15331	2.16331	0.600878	0.079868
	0.19	1.50715	4.34663	2.25862	-1.7451	1.74663	-2.15203	0.827218	-0.28164	-0.69927	-0.91469	-1.57393	0.315868	-1.78012	2.88926	-1.11591	-0.41923
	0.2	3.01861	2.65533	4.23406	-1.23184	-0.59641	-1.59738	-0.52888	-2.06414	0.153499	1.31626	0.345497	-0.71414	-1.15331	2.88926	1.45927	1.07799
	0.21	2.37084	0.96404	3.90483	3.90081	1.32062	-2.15203	-0.52888	-3.31189	-0.69927	-0.91469	-0.42227	1.00254	-1.15331	3.6152	0.600878	-1.91649
	0.22	1.50715	3.07815	1.92938	0.821226	1.95962	-1.04274	-0.52888	-3.13364	0.153499	-0.91469	-0.42227	0.315868	-1.15331	4.34115	1.45927	-2.41558
	0.23	-1.73171	0.118384	2.25862	2.87428	0.042607	1.17586	-1.20692	-1.88589	-0.69927	-0.91469	-0.03839	1.68921	-0.52651	2.88926	-0.25752	1.07799
	0.24	0.643453	0.96404	2.58787	-1.23184	-1.23542	0.066556	1.50527	-1.17289	0.153499	-0.91469	-0.03839	1.00254	-1.78012	-0.01452	2.31767	-4.41192
	0.25	-0.436165	2.23251	4.56336	0.821226	0.042607	1.17586	-0.52888	-0.81639	1.85904	0.200786	0.345497	-0.71414	-0.52651	2.16331	0.600878	0.079868
	0.26	-1.08394	3.50097	1.92938	2.36102	0.042607	0.621203	-0.52888	1.32262	0.153499	0.200786	-1.57393	1.00254	-1.15331	2.88926	1.45927	2.07618
	0.27	-0.00431776	0.96404	0.941641	1.33448	-1.44843	-1.59738	0.14917	0.609616	-1.55204	0.200786	0.729383	0.659204	-1.78012	-0.01452	1.45927	-1.41741
	0.28	-0.652089	-0.72726	-0.37534	-1.7451	-0.59641	-1.04274	0.827218	0.074865	-1.55204	-0.91469	-0.80616	0.315868	-1.15331	3.6152	-0.25752	1.07799
	0.29	-0.652089	0.96404	1.92938	-0.71857	-1.02242	-1.59738	1.50527	-0.45989	0.153499	1.31626	-0.42227	1.00254	-0.52651	1.43737	-1.11591	3.57347
	0.3	1.0753	0.54122	1.92938	-0.2053	0.468602	-1.04274	0.14917	-1.17289	-0.69927	-0.91469	-0.03839	0.659204	-1.15331	1.43737	0.600878	-1.91649
	0.31	-0.220241	3.07815	2.25862	-0.71857	0.042607	-0.48809	0.827218	0.074865	-1.55204	-0.91469	-0.03839	-1.74414	-0.52651	1.43737	0.600878	0.079868
	0.32	0.211606	0.96404	3.24635	-1.7451	-0.59641	-2.15203	0.827218	0.074865	0.153499	0.200786	-0.03839	-0.02747	-2.40692	0.711425	-0.25752	2.07618
	0.33	-0.220241	0.96404	1.27089	-1.23184	-0.3834	0.066556	-1.20692	-0.28164	0.153499	-0.91469	-0.03839	-0.71414	-1.78012	1.43737	-0.25752	0.578964
	0.34	-0.868012	-0.30444	1.92938	-0.71857	0.255598	-0.48809	0.14917	-0.81639	0.153499	-0.91469	0.729383	-0.71414	-1.78012	-0.01452	1.45927	-1.41741
	0.35	-0.436165	-1.15008	0.283152	0.821226	0.468602	-2.15203	-1.20692	-1.35114	1.00627	1.31626	1.49716	-1.40081	0.72709	0.711425	-1.11591	0.578964
	0.36	-1.51578	1.38686	2.25862	-0.2053	-0.80941	0.066556	-1.20692	-0.81639	0.153499	-0.91469	0.345497	-0.3708	-1.78012	1.43737	-1.11591	0.079868
	0.37	-1.51578	1.80968	-0.37534	-0.2053	-1.87442	-1.59738	0.14917	-0.63814	-1.55204	0.200786	-0.42227	-1.05747	-1.78012	-0.01452	0.600878	0.079868
	0.38	-0.652089	0.54122	1.27089	-0.71857	0.255598	0.066556	0.827218	-1.17289	1.85904	-0.91469	-1.57393	1.00254	-1.15331	0.711425	1.45927	0.079868
	0.39	-1.51578	-0.30444	1.27089	-2.25837	-0.80941	0.066556	-1.20692	-0.45989	0.153499	0.200786	-0.42227	-0.3708	-2.40692	-0.01452	-0.25752	1.57709
	0.4	-0.868012	0.118384	3.90483	-2.25837	-0.1704	-2.15203	0.827218	0.431366	0.153499	0.200786	0.345497	0.659204	-0.52651	2.88926	1.45927	-0.41923
	0.41	-0.220241	0.54122	1.27089	-2.25837	-1.02242	-2.15203	0.14917	0.431366	1.85904	-0.91469	-2.3417	-1.05747	-1.78012	-0.74046	0.600878	-0.41923
	0.42	-0.652089	0.118384	1.92938	-0.2053	0.255598	-1.59738	-1.20692	-0.81639	-1.55204	-0.91469	-0.03839	-1.05747	-0.52651	2.16331	-0.25752	1.07799
	0.43	0.643453	-1.15008	-0.37534	-0.71857	0.042607	0.621203	-1.20692	-0.81639	-0.69927	0.200786	0.345497	-0.3708	0.100288	-0.01452	-0.25752	-0.41923
	0.44	-0.436165	-1.15008	1.60013	-1.23184	-0.59641	-1.04274	0.14917	-0.45989	-1.55204	0.200786	2.26493	-1.05747	-1.78012	0.711425	0.600878	0.578964
	0.45	-0.00431776	0.118384	1.60013	2.36102	1.10762	-0.48809	-1.20692	-0.45989	1.00627	-0.91469	-0.80616	-0.3708	-1.15331	1.43737	-1.11591	2.07618
	0.46	0.859377	0.96404	-0.70458	2.87428	-1.87442	-0.48809	0.827218	-1.17289	1.85904	0.200786	-1.19005	-1.74414	-0.52651	1.43737	0.600878	1.57709
	0.47	-0.868012	-0.72726	1.92938	0.307957	0.681607	-1.04274	1.50527	-1.35114	0.153499	-0.91469	-1.19005	-0.71414	-0.52651	0.711425	-0.25752	0.578964
	0.48	-0.436165	1.38686	0.941641	0.307957	-0.59641	0.621203	0.14917	-1.35114	-1.55204	0.200786	0.729383	1.00254	-1.15331	0.711425	-0.25752	1.07799
	0.49	-0.436165	0.96404	0.283152	-0.2053	-0.3834	-0.48809	-0.52888	-0.45989	-0.69927	0.200786	-0.80616	-0.02747	-2.40692	0.711425	-0.25752	2.07618

## Sheet: Figure 3-Figure supplement 3 D 
	Responsive Units					Unresponsive Units					# Units
	Baseline Firing Rate (z)	Light Firing Rate (z)				Baseline Firing Rate (z)	Light Firing Rate (z)				Opto +ve	Opto -ve
	-1.94764	12.3035				-0.23497	-0.23497				16	6
	2.23251	21.6823				-0.20743	-0.55313
	-0.0461	11.4775				-0.74246	0.494975
	0.821226	10.06				-0.14142	-0.14142
	-0.1704	11.5448				0.0086	-1.28147
	0.066556	8.38626				-0.22335	-0.22335
	2.18331	11.676
	-0.45989	18.0782
	0.153499	6.1229
	-0.91469	3.54721
	-1.57393	10.3265
	-0.71414	7.52591
	-1.15331	3.23429
	-1.46641	2.88926
	-1.11591	3.17606
	-0.41923	12.0579

## Sheet: Figure 3-Figure supplement 4 C 
Polar Plots:							Phase histograms:
	M1 Unit 1	M1 Unit 2	M1 Unit 3	M2 Unit 1	M3 Unit 1			M1 Unit 1	M1 Unit 2	M1 Unit 3	M2 Unit 1	M3 Unit 1
	Spike Phase	Spike Phase	Spike Phase	Spike Phase	Spike Phase			Normalised Spike Count	Normalised Spike Count	Normalised Spike Count	Normalised Spike Count	Normalised Spike Count
	180.126	107.307	213.579	161.544	282.615		Angle
	95.8945	220.863	64.9039	305.92	303.654		30	0.0587863	0.0926518	0.0729778	0.0869205	0.0771961
	139.234	258.972	100.094	184.564	309.352		60	0.0884956	0.0702875	0.0724675	0.0856788	0.0783052
	346.973	261.697	123.641	304.114	314.404		90	0.0695322	0.0926518	0.077826	0.0778146	0.0796362
	121.36	344.898	138.008	31.9631	225.013		120	0.0783818	0.0479233	0.0791018	0.0707781	0.0816327
	178.865	89.9107	153.992	71.5533	47.3252		150	0.111884	0.0670927	0.0880327	0.0807119	0.0842946
	237.328	198.298	194.202	96.977	104.769		180	0.110619	0.0638978	0.0865017	0.0823675	0.0913931
	300.477	231.765	207.379	99.9419	150.778		210	0.094185	0.105431	0.0969635	0.0790563	0.088953
	53.4945	303.013	218.185	276.861	160.455		240	0.082807	0.124601	0.0967083	0.0873344	0.0854037
	132.923	216.915	229.835	310.63	175.539		270	0.090392	0.118211	0.093136	0.0898179	0.086291
	177.449	37.543	246.086	313.472	234.199		300	0.073325	0.0670927	0.0813983	0.0976821	0.08252
	221.331	212.615	310.268	86.3957	256.736		330	0.079646	0.0894569	0.0798673	0.0852649	0.0854037
	253.238	105.963	325.979	150.073	269.888		360	0.061947	0.0607029	0.0750191	0.0765728	0.0789707
	58.8921	152.999	347.864	220.198	272.658		30	0.0587863	0.0926518	0.0729778	0.0869205	0.0771961
	86.5925	81.6766	34.5818	241.993	280.662		60	0.0884956	0.0702875	0.0724675	0.0856788	0.0783052
	116.589	175.269	65.0724	310.144	302.141		90	0.0695322	0.0926518	0.077826	0.0778146	0.0796362
	144.305	273.92	94.6561	23.8106	350.131		120	0.0783818	0.0479233	0.0791018	0.0707781	0.0816327
	204.568	244.13	117.204	45.4055	353.858		150	0.111884	0.0670927	0.0880327	0.0807119	0.0842946
	272.009	271.559	157.311	75.7754	11.5669		180	0.110619	0.0638978	0.0865017	0.0823675	0.0913931
	31.5084	13.1142	169.373	101.616	22.7669		210	0.094185	0.105431	0.0969635	0.0790563	0.088953
	79.3277	212.497	180.183	187.845	36.0938		240	0.082807	0.124601	0.0967083	0.0873344	0.0854037
	103.172	262.639	184.306	223.152	53.3441		270	0.090392	0.118211	0.093136	0.0898179	0.086291
	140.071	149.065	188.066	225.061	142.121		300	0.073325	0.0670927	0.0813983	0.0976821	0.08252
	156.966	212.653	196.746	286.324	179.792		330	0.079646	0.0894569	0.0798673	0.0852649	0.0854037
	174.906	353.697	254.593	329.988	228.135		360	0.061947	0.0607029	0.0750191	0.0765728	0.0789707
	191.938	15.3811	305.59	349.836	278.783
	207.298	271.772	327.421	186.37	303.553			M1 Unit 1	M1 Unit 2	M1 Unit 3	M2 Unit 1	M3 Unit 1
	222.029	304.153	38.5979	225.511	307.066		Preferred Phase Angle:	170	245.4	207.4	277.1	206.1
	241.605	53.3957	49.2444	228.243	313.188
	260.586	309.503	61.4494	266.978	317.632
	313.131	14.7253	73.0652	274.856	339.229
	342.681	271.874	84.7137	278.78	343.859
	8.14748	216.065	106.678	327.864	206.535
	42.156	158.794	126.906	353.221	259.066
	55.0708	213.743	138.206	76.0495	275.553
	75.9866	226.141	195.904	91.0419	278.871
	158.141	140.227	220.962	134.489	301.524
	175.509	278.085	237.769	202.334	318.146
	187.354	70.4044	253.847	256.601	16.4385
	248.52	189.58	298.868	260.667	77.174
	15.2297	55.15	314.911	287.999	110.945
	76.7448	307.11	330.435	298.581	124.257
	123.765	60.1844	4.36452	301.602	164.478
	197.028	296.564	18.6903	23.4662	169.384
	229.955	256.746	63.296	99.8021	194.541
	294.509	244.695	85.5724	148.002	258.127
	323.204	315.977	97.8105	263.01	275.205
	15.1342	191.973	164.588	277.433	319.883
	236.637	160.067	194.529	354.922	343.961
	304.883	265.089	214.372	9.37482	76.267
	353.571	102.491	229.263	62.4219	92.2307
	114.11	242.1	238.713	85.3143	104.331
	131.034	241.578	253.86	175.517	115.427
	150.423	99.6998	264.219	288.767	145.271
	351.866	216.021	284.585	322.95	149.189
	30.1721	81.1128	301.059	338.453	159.581
	150.716	250.824	35.4725	311.583	193.395
	168.086	280.112	56.298	330.619	215.964
	191.217	93.1713	74.4655	342.743	225.068
	247.454	247.215	104.998	32.0921	288.398
	327.257	261.17	136.153	44.4887	310.53
	123.648	335.3	167.3	129.679	323.904
	147.032	352.228	187.967	146.247	334.52
	172.109	84.3373	206.839	214.957	29.8127
	188.737	296.198	228.363	242.148	51.2221
	210.758	199.349	323.763	54.7701	71.2241
	232.177	233.512	339.146	126.825	77.6534
	253.779	341.897	4.66503	134.994	104.403
	314.266	148.117	32.8125	162.054	122.814
	57.6914	19.5925	52.8516	197.299	143.28
	103.377	164.562	66.3769	234.222	178.218
	145.714	179.624	102.146	329.994	225.775
	167.544	182.12	112.389	36.1939	234.583
	209.559	207.963	124.184	141.857	266.787
	226.347	164.152	137.603	303.926	285.936
	240.904	191.446	159.126	229.83	304.853
	259.055	195.874	168.208	334.38	327.957
	291.96	210.556	213.211	348.824	353.043
	32.4275	40.7838	234.748	48.9362	90.8701
	56.862	248.698	243.057	104.442	9.88715
	151.183	317.39	252.442	152.48	45.8919
	170.81	21.4061	285.802	133.777	69.1825
	194.973	220.768	296.589	135.796	83.7126
	232.375	250.929	311.418	211.259	91.4566
	244.449	120.284	320.743	293.466	99.3716
	260.238	297.8	335.794	354.01	117.89
	303.176	81.1885	270.148	6.31698	143.142
	135.937	60.3381	53.1868	122.957	153.36
	162.035	269.471	64.6969	200.962	169.319
	130.73	186.381	114.726	54.0263	175.654
	153.979	36.8042	125.325	139.309	205.451
	169.744	250.023	145.96	244.885	223.693
	277.088	17.567	164.679	251.858	244.705
	39.3789	349.247	203.588	278.415	277.026
	56.4444	89.3148	223.3	345.307	300.042
	191.316	229.661	255.134	8.3385	339.448
	217.307	233.792	280.953	62.3407	9.73796
	247.452	256.103	297.787	89.0554	36.4455
	265.883	8.19792	316.739	95.8582	96.2006
	287.232	32.0925	330.778	109.014	109.583
	353.507	185.335	33.6949	127.708	123.275
	97.454	108.384	53.3478	131.291	138.585
	127.79	265.608	68.1948	133.077	162.819
	225.634	186.948	88.4201	172.641	176.263
	298.222	194.984	130.024	179.257	193.115
	350.393	301.626	181.383	191.618	199.587
	47.2038	227.522	193.774	223.758	224.294
	98.679	184.969	229.463	226.725	265.583
	121.533	22.7095	240.953	272.049	301.237
	157.47	262.851	278.757	274.039	324.115
	178.83	268.338	300.687	350.873	25.3415
	53.3299	133.417	348.902	356.49	66.4998
	119.45	261.049	15.3775	48.9178	88.7039
	128.488	208.472	32.339	88.0536	128.084
	153.356	200.932	72.8814	183.755	145.783
	167.779	176.279	101.671	195.821	153.678
	235.077	315.106	208.91	227.654	160.292
	19.892	352.678	229.593	261.899	169.329
	96.9716	82.136	236.399	276.976	176.429
	129.846	86.2737	243.059	124.368	180.546
	149.117	232.404	255.342	226.058	186.824
	179.596	86.3603	263.545	234.168	203.604
	221.095	223.129	282.713	278.353	212.393
	264.472	232.293	292.363	291.881	222.735
	343.73	243.969	310.796	292.782	230.53
	29.7728	6.85048	321.516	346.886	329.607
	57.649	232.314	334.556	178.149	357.265
	82.9527	311.585	345.409	176.898	12.859
	96.3824	206.649	8.97495	168.611	38.3288
	120.65	294.944	33.8962	212.825	48.4702
	140.339	75.2779	39.7859	330.095	96.8772
	165.148	258.224	82.7712	22.7656	113.482
	214.93	304.255	136.982	313.506	139.365
	259.114	67.9458	181.8	328.866	167.565
	4.80593	206.43	190.782	31.3677	199.773
	44.0431	287.95	205.909	62.162	307.335
	85.1982	257.335	219.662	151.685	312.705
	163.535	262.753	231.797	156.063	331.317
	250.431	104.3	263.213	160.253	355.971
	302.017	45.4545	331.045	289.667	78.1808
	335.725	99.2992	52.76	296.361	162.339
	63.444	198.273	76.6625	62.6724	194.615
	103.795	202.065	94.0011	239.078	245.896
	195.412	27.8374	122.634	294.895	280.529
	261.123	309.014	151.501	315.837	306.891
	327.073	212.592	196.701	346.555	316.868
	357.211	281.392	208.163	225.433	325.449
	33.2472	356.536	221.216	239.96	335.758
	78.5059	91.1814	245.006	317.365	350.74
	155.076	239.169	256.47	322.435	6.78544
	169.453	29.6852	286.545	57.9505	15.5116
	242.397	84.1933	307.513	75.1461	24.7805
	330.333	143.372	327.765	180.945	35.3567
	105.729	208.176	345.35	242.152	45.0645
	125.561	337.446	12.1976	327.264	71.1739
	159.104	342.882	127.345	61.488	86.9574
	324.535	155.248	154.588	127.092	94.1196
	120.845	357.698	266.03	282.025	141.605
	170.998	35.5612	309.404	294.845	151.243
	256.875	77.1837	323.969	83.7868	155.403
	27.8143	345.896	349.953	270.605	180.278
	87.9238	279.856	31.5749	332.053	194.524
	150.335	148.335	45.9498	340.113	231.764
	196.01	71.0054	65.1224	343.942	274.813
	231.51	66.8613	99.1978	355.017	302.995
	333.582	152.403	125.24	112.495	335.371
	8.37323	56.1035	164.923	129.448	348.795
	238.216	319.383	188.226	149.586	58.3943
	259.162	345.403	199.317	168.656	77.2765
	58.7881	320.141	224.031	220.501	112.048
	101.089	129.894	251.746	250.287	328.88
	141.769	210.045	275.603	276.2	338.534
	204.259	289.06	314.991	285.047	42.6335
	310.7	105.561	346.911	296.897	52.1156
	11.3635	214.897	20.952	308.877	125.071
	30.7833	22.9194	48.4571	2.77024	183.516
	106.744	36.3103	64.6893	6.13144	231.062
	124.128	149.208	92.0553	253.555	239.647
	145.456	156.724	116.416	310.717	254.05
	197.603	301.542	130.03	49.9563	248.489
	339.128	316.065	143.751	105.518	231.897
	35.2222	346.345	165.862	129.897	276.36
	88.0046	134.362	200.623	136.953	292.124
	107.125	237.826	233.174	144.534	31.5523
	147.803	180.159	260.053	181.203	41.8459
	193.475	206.112	345.692	208.274	49.6202
	288.005	114.845	1.33479	258.369	85.5284
	358.553	329.435	45.399	262.013	142.971
	55.9391	251.482	68.1094	274.841	186.658
	72.6553	272.832	92.0122	321.963	222.2
	89.9256	229.124	118.026	336.847	245.061
	104.236	196.377	130.227	281.421	313.204
	142.689	231.93	145.091	11.6549	54.3822
	164.682	266.92	192.61	57.7913	73.472
	238.933	312.772	256.511	86.1216	111.472
	286.876	122.63	279.5	114.037	125.225
	67.4695	232.522	289.56	137.528	143.567
	32.5035	212.357	307.876	157.261	172.91
	45.4642	210.754	346.829	175.381	179.347
	59.4067	219.82	357.726	226.034	214.991
	109.211	40.5241	34.498	311.289	240.287
	128.795	205.048	65.7807	35.9382	296.481
	158.557	27.8236	100.506	44.7301	334.491
	236.607	287.313	113.819	52.5973	14.5879
	298.591	302.65	140.948	103.645	315.105
	153.692	165.968	153.223	165.735	37.8786
	212.275	27.3232	199.525	172.806	65.1041
	277.786	133.17	258.255	196.572	79.6682
	100.175	260.132	296.412	203.749	89.6921
	152.796	323.29	335.892	293.473	125.876
	183.15	27.304	355.515	64.9955	165.026
	195.192	174.656	37.8143	154.742	212.405
	256.113	25.1874	157.255	162.256	261.467
	352.184	75.6089	171.52	26.3304	13.2578
	27.4867	28.2486	213.138	124.652	37.0248
	90.1187	257.878	236.963	193.722	195.42
	100.335	0.578355	262.589	355.373	246.482
	131.151	73.5551	274.346	27.3442	275.335
	201.373	193.301	284.865	246.602	289.583
	220.631	233.591	297.478	317.228	297.939
	241.707	304.521	309.642	232.712	315.939
	264.296	1.86274	332.932	243.776	348.351
	298.468	19.9853	346.907	307.783	7.95928
	320.573	240.871	3.29529	320.702	28.0293
	16.9675	30.2954	69.2328	17.934	46.8172
	67.5751	309.874	105.652	52.7064	54.4308
	102.755	74.671	157.72	351.534	65.943
	129.647	102.181	188.27	49.5337	167.108
	147.493	171.213	204.419	79.3627	177.642
	164.151	23.5853	214.541	168.857	206.704
	198.393	346.971	224.888	300.443	218.755
	217.516	69.8071	239.811	20.4988	234.673
	273.497	10.8874	251.248	52.3339	246.882
	69.2686	79.0536	264.53	59.8633	263.713
	91.1455	173.707	273.4	69.7966	284.555
	104.899	40.0623	304.548	79.0814	291.412
	132.411	261.598	7.88926	149.572	296.551
	148.489	168.504	22.528	156.712	327.685
	177.057	199.848	45.6914	265.542	29.6169
	188.621	94.7691	68.6141	302.238	49.2898
	204.246	299.627	81.938	309.249	69.0781
	332.396	285.949	96.6922	318.27	87.9483
	347.938	315.432	124.778	351.011	152.89
	21.1224	185.177	152.154	8.91629	166.599
	57.1853	17.6873	184.429	14.857	197.424
	91.408	128.076	244.67	71.0058	210.502
	109.33	268.922	257.665	238.412	225.296
	201.98	316.085	267.903	279.186	237.146
	243.705	333.015	288.064	3.51241	257.272
	289.979	184.437	308.504	69.0223	284.191
	311.271	324.781	330.156	86.1692	330.392
	327.152	14.9038	339.037	137.946	341.75
	351.205	46.2126	351.464	158.226	52.2394
	4.56726	56.9046	2.09009	317.079	69.8507
	25.4862	237.508	35.6267	350.262	88.7708
	69.8455	206.16	56.1146	337.512	118.249
	173.481	157.328	66.4133	75.0165	158.249
	203.291	31.8971	76.9069	134.39	175.4
	218.205	144.42	171.142	176.615	217.292
	236.73	258.995	190.562	183.433	283.191
	257.85	19.2616	220.289	202.274	304.486
	317.249	182.995	248.22	223.83	340.685
	30.6482	215.845	271.408	269.121	10.7003
	124.894	55.4633	279.146	144.653	64.3563
	152.602	199.018	286.531	193.171	115.525
	272.109	42.5191	304.355	262.225	152.659
	32.0487	274.196	326.252	52.8775	185.091
	60.9174	311.135	343.177	95.8422	240.239
	103.004	128.465	14.789	249.093	297.775
	196.649	247.646	77.8338	284.263	327.279
	223.413	282.352	88.6724	288.948	114.842
	251.729	122.961	103.28	304.661	102.586
	278.666	148.568	112.275	315.933	123.744
	295.748	288.877	132.663	356.44	172.364
	316.368	146.425	139.356	100.381	196.281
	27.7915	236.644	169.884	112.989	213.518
	69.033	84.1078	185.32	168.499	263.698
	119.666	310.8	199.215	179.311	267.673
	134.074	42.9132	207.808	190.728	324.613
	183.553	5.73213	213.315	200.645	330.243
	126.993	131.835	220.841	250.622	345.336
	138.555	235.513	230.05	257.225	350.149
	161.958	156.833	240.965	280.454	356.291
	261.364	239.141	268.267	317.564	357.738
	301.32	219.991	349.942	324.174	15.6362
	26.5675	146.44	29.0936	2.69861	109.537
	49.9871	355.266	45.7897	15.2119	181.032
	74.0621	63.5078	56.5609	22.753	214.85
	118.766	246.678	67.55	85.8768	223.173
	199.905	16.4856	79.8352	131.61	208.482
	106.35	183.163	98.7869	137.155	235.024
	170.785	346.035	111.148	162.431	240.6
	217.842	81.3554	126.917	194.759	265.586
	285.603	95.0183	143.298	219.562	274.758
	298.956	107.353	156.123	267.539	8.12901
	317.392	259.769	182.078	272.649	19.6267
	22.441	306.879	249.364	304.495	38.241
	45.3837	27.5391	263.601	307.587	43.2453
	151.078	68.7165	291.859	345.116	56.7424
	320.733	181.629	307.77	3.97736	87.6866
	153.914	212.58	321.814	29.5281	100.629
	188.763	307.653	340.765	66.6235	114.587
	202.471	37.0567	355.42	107.013	144.942
	255.789	44.6751	18.569	142.067	206.956
	43.9012	125.968	97.7391	212.467	217.342
	174.336	178.499	135.512	348.879	222.862
	323.961	253.09	154.008	10.8287	236.066
	349.12	23.8598	172.855	90.6771	259.445
	8.45745	45.8067	196.451	135.882	270.389
	30.2267	75.2513	209.644	205.036	310.778
	42.8821	351.175	236.13	279.74	318.502
	75.3279	81.5179	249.074	324.387	344.141
	94.6295	150.564	263.794	96.4785	292.121
	127.004		283.957	168.734	15.7874
	165.291		329.082	251.725	29.7547
	193.857		355.323	337.745	36.9553
	246.177		359.018	206.1	58.3292
	327.642		0.247133	243.279	96.8683
	344.3		5.60028	280.957	121.233
	279.626		24.1997	35.3563	146.752
	40.0343		47.1927	43.4449	172.773
	111.941		84.9298	131.182	183.52
	245.76		156.126	136.724	185.931
	266.278		185.175	193.727	195.131
	306.396		213.948	230.826	226.598
	324.709		254.323	349.367	233.009
	335.705		306.89	65.9953	245.584
	21.4548		325.313	87.8884	271.068
	50.6556		20.6879	188.711	27.059
	93.2636		97.6222	223.131	48.9929
	296.967		112.388	232.532	71.0341
	9.28548		124.058	299.967	80.2709
	48.3679		140.116	343.854	93.0083
	72.7642		152.781	41.2243	119.732
	92.1006		170.66	89.1623	136.942
	150.279		196.971	153.195	174.463
	205.937		267.344	320.018	182.707
	288.882		310.201	6.04772	191.753
	351.581		334.609	103.668	211.891
	26.0569		14.9313	215.94	227.073
	45.9039		98.8481	316.322	280.722
	75.0651		190.166	342.196	305.184
	152.581		226.139	112.864	12.4764
	285.377		244.068	128.497	137.543
	313.439		256.322	225.405	167.186
	353.834		267.897	259.361	188.327
	42.585		323.595	17.6138	222.408
	80.8289		346.79	43.1938	250.385
	161.073		7.39248	44.5371	273.401
	322.817		27.1218	126.103	299.958
	87.3472		42.3658	240.785	312.356
	104.444		55.2866	69.2397	318.548
	133.209		69.6774	90.928	2.85324
	333.525		83.6062	172.182	17.3126
	178.059		108.979	263.216	61.5262
	347.667		126.711	275.942	91.6344
	54.5784		143.967	328.413	95.9581
	83.5488		172.306	22.359	102.423
	147.022		221.47	95.4945	123.607
	238.657		242.001	248.357	136.271
	331.434		257.704	302.09	151.504
	356.814		291.199	72.5757	160.899
	129.535		337.78	90.6612	170.833
	187.063		45.46	97.2708	174.146
	328.171		38.7072	38.0147	189.403
	353.986		52.0776	63.2166	230.627
	25.677		72.4187	126.585	256.627
	165.349		98.0182	149.684	277.938
	236.419		123.043	257.086	322.095
	249.536		165.57	283.59	337.801
	268.459		186.839	24.9999	356.31
	287.705		206.459	159.259	41.0568
	345.821		223.997	196.309	65.5747
	29.7561		243.603	281.625	118.323
	76.243		262.119	102.237	132.026
	137.884		288.504	204.243	140.982
	199.178		302.452	277.494	168.652
	312.791		329.446	329.35	181.078
	47.6101		17.6477	90.1961	183.678
	80.3952		84.2218	96.6821	194.749
	236.399		103.187	170.102	201.068
	247.715		122.171	266.647	210.95
	262.564		163.506	268.631	215.938
	283.255		178.533	286.265	235.175
	313.11		192.268	334.734	254.987
	10.0995		208.869	3.93247	271.95
	22.3247		220.257	7.90054	275.705
	47.3702		260.614	51.5671	291.064
	128.605		287.161	99.6797	295.974
	323.236		318.317	113.97	309.703
	75.9133		339.84	165.558	344.77
	137.889		350.396	195.639	291.887
	185.488		5.74137	254.615	6.19462
	204.951		29.6269	350.815	103.585
	228.408		60.0836	24.1508	120.381
	239.763		88.939	132.88	132.621
	259.954		106.336	232.372	148.743
	277.717		110.678	350.418	169.435
	11.6643		137.369	98.5124	198.55
	109.299		156.087	136.195	205.962
	140.089		172.372	194.723	204.365
	323.454		181.146	223.438	207.84
	336.9		197.458	240.081	240.743
	353.907		209.634	18.4703	247.317
	29.1899		240.53	140.511	275.773
	105.653		252.664	198.212	287.875
	59.0181		270.787	230.206	299.632
	216.024		309.55	249.089	318.738
	3.80573		357.583	262.34	333.685
	275.33		10.3658	356.453	147.011
	314.389		79.7454	10.85	7.24474
	85.996		98.6755	14.8166	101.163
	102.127		121.36	328.721	119.77
	141.217		133.981	323.632	132.368
	174.792		154.571	357.691	162.8
	224.275		218.211	11.5381	176.828
	254.86		241.629	94.1349	187.825
	329.834		265.985	187.696	193.735
	354.042		324.535	320.438	232.953
	180.209		341.707	41.3044	246.008
	224.664		18.0163	91.0787	277.296
	253.576		73.9268	322.134	305.114
	305.57		94.7311	79.2683	342.394
	344.069		144.046	112.394	350.465
	358.926		184.753	118.288	4.39968
	40.5465		205.761	140.861	60.2176
	62.0992		219.476	226.593	68.0882
	177.764		231.607	247.522	77.6292
	199.494		255.504	255.866	106.659
	323.958		271.757	259.953	121.676
	26.954		303.003	279.1	139.918
	42.6958		327.04	32.3976	151.236
	59.2945		349.455	127.588	156.796
	86.3895		122.951	157.231	165.631
	182.1		133.637	206.612	173.79
	284.495		168	283.328	183.879
	332.501		203.226	170.477	195.718
	29.6604		227.46	183.648	209.972
	106.624		245.471	187.351	237.538
	139.726		265.07	197.559	271.006
	333.259		276.925	234.342	277.597
	9.19759		291.106	255.462	316.646
	98.8167		304.62	330.4	14.0792
	177.28		315.938	16.6457	21.0607
	350.174		338.449	54.6428	25.6748
	231.19		4.10459	68.311	42.5026
	254.008		70.8446	108.387	49.645
	27.5628		110.843	111.377	79.2516
	95.4488		180.316	174.643	99.4052
	165.305		205.111	192.03	109.331
	226.277		225.242	203.705	118.878
	251.743		254.667	226.623	124.56
	47.876		274.394	254.837	129.478
	66.831		297.6	262.74	137.216
	91.3053		319.274	290.211	155.579
	110.489		356.069	323.1	163.907
	164.722		26.7152	346.068	169.805
	217.896		340.686	25.0738	205.23
	241.987		4.54218	45.4659	207.705
	332.17		49.0191	64.3011	215.14
	123.165		102.266	92.6839	247.968
	18.7789		138.989	104.285	268.262
	153.014		229.789	135.859	319.234
	182.984		248.868	153.977	325.731
	19.548		304.429	176.022	8.64975
	37.7289		8.66882	285.457	16.1085
	57.567		67.0282	332.226	39.7012
	80.1916		94.9309	338.849	77.5629
	156.348		126.469	347.973	97.038
	198.181		144.211	46.8683	114.118
	251.807		172.92	81.587	136.957
	342.636		202.783	115.692	283.302
	37.9071		260.899	219.642	317.265
	59.5653		282.475	291.613	344.932
	86.1975		304.827	295.231	38.4074
	112.423		323.496	304.714	41.2531
	129.633		337.774	328.356	84.6953
	144.469		9.45743	338.391	102.245
	187.817		32.843	38.4656	118.699
	217.185		78.9016	108.553	158.912
	312.617		101.039	141.347	218.568
	329.526		128.802	174.084	241.033
	352.386		143.555	237.828	249.156
	115.755		159.293	243.574	278.441
	126.723		168.964	255.739	288.556
	143.746		179.899	303.916	80.4261
	162.484		203.403	323.924	198.884
	246.112		215.06	332.117	280.209
	262.707		241.876	351.887	296.125
	281.554		257.475	11.1724	337.083
	310.505		273.727	220.376	75.1711
	335.747		299.924	245.974	92.6177
	355.127		315.977	252.082	116.129
	91.3437		32.3894	288.589	149.249
	139.026		138.059	310.295	169.325
	168.734		164.474	338.166	179.516
	191.482		212.807	352.073	197.273
	222.358		259.853	48.0147	217.155
	40.4094		276.25	69.6399	226.258
	59.3718		319.437	73.0817	239.031
	128.262		347.03	111.752	256.97
	150.358		57.9525	172.618	267.829
	236.152		17.2998	188.031	300.052
	274.672		31.5058	279.715	332.974
	315.569		46.9963	306.477	343.548
	343.263		93.209	11.2651	12.6681
	7.66661		165.787	6.52058	32.2011
	48.2627		228.172	88.0734	36.8986
	87.7975		241.217	254.06	52.5472
	126.86		266.727	315.031	85.5185
	192.349		295.91	318.295	92.2423
	210.771		300.374	328.259	123.863
	254.886		353.501	12.7556	147.455
	33.9322		37.0758	22.97	159.889
	49.9537		83.3023	30.8363	168.999
	102.847		105.632	51.3475	193.944
	162.866		124.564	70.5423	207.193
	203.768		162.747	120.722	238.437
	227.134		252.048	138.843	254.513
	266.557		309.011	168.765	271.175
	283.595		337.857	219.675	278.468
	346.433		77.6372	350.793	313.259
	62.2513		117.05	113.014	318.361
	124.326		125.716	130.465	108.842
	134.573		136.657	219.421	111.506
	147.607		151.326	238.814	149.147
	159.188		165.554	263.009	161.094
	181.233		182.071	343.983	182.726
	232.492		201.595	357.043	191.425
	282.296		214.245	54.3828	196.36
	308.978		223.519	107.917	213.203
	58.4454		232.058	266.247	225.806
	112.747		240.137	310.227	236.34
	159.427		251.968	17.2844	247.747
	196.16		266.078	139.135	251.231
	219.616		279.391	191.562	265.207
	233.372		295.044	225.682	281.833
	262.68		309.294	280.606	290.815
	299.854		0.691468	301.101	308.984
	315.855		16.0792	6.86231	323.686
	11.3909		101.198	16.0316	345.297
	58.0227		155.303	32.8742	3.73038
	234.478		165.463	54.6181	15.3011
	149.291		176.745	88.2594	21.1053
	160.766		188.379	119.226	43.362
	70.3931		200.005	44.2356	52.7686
	131.831		209.627	50.3762	67.7503
	310.732		221.888	64.7783	124.287
	38.0486		242.21	241.943	152.462
	103.839		270.353	5.67116	154.808
	144.621		301.528	30.7653	172.394
	173.715		334.127	99.3759	188.172
	201.871		14.0453	175.091	203.415
	244.117		25.2825	234.601	220.065
	290.213		34.5199	269.991	237.145
	293.851		134.467	14.3063	250.554
	218.816		148.073	142.697	268.257
	316.221		160.479	158.699	286.276
	269.79		189.019	151.609	303.218
	16.9043		199.026	201.113	322.424
	29.9464		207.383	41.093	341.559
	57.7487		215.682	110.486	26.8303
	72.1857		225.149	218.936	34.7656
	116.049		241.554	266.174	43.4194
	106.215		254.272	343.472	56.7339
	120.654		260.078	76.23	69.8375
	227.807		267.632	89.6619	83.4342
	252.423		288.845	116.998	122.014
	354.592		313.116	138.908	140.259
	96.0091		326.803	153.772	164.655
	134.182		73.6637	158.439	191.919
	207.929		90.6515	159.212	206.078
	245.172		103.892	179.742	223.44
	265.947		113.376	219.785	250.451
	303.949		123.954	226.399	278.268
	52.5016		160.646	236.963	290.658
	274.02		173.593	284.604	302.785
	12.3055		187.176	310.488	345.454
	69.7161		199.7	314.019	354.396
	106.595		208.061	326.681	22.809
	121.495		219.446	348.657	37.4424
	332.974		233.786	55.2373	48.2623
	3.12717		258.539	66.2041	161.689
	95.1299		326.011	112.609	226.471
	114.382		37.4673	145.563	241.911
	153.371		50.6646	177.025	269.892
	178.665		73.808	245.218	277.563
	303.645		112.447	313.271	264.89
	156.961		137.55	317.971	294.734
	168.3		148.871	334.121	306.103
	214.621		165.613	347.125	21.34
	324.271		184.529	22.8953	64.9814
	166.974		196.033	39.3017	103.881
	202.308		219.94	55.8946	112.574
	247.088		259.93	61.7263	201.592
	358.071		276.719	104.258	250.512
	42.5735		289.673	123.301	298.828
	183.586		300.457	144.114	350.97
	203.608		331.692	183.064	66.5168
	230.63		342.811	208.042	100.368
	296.669		157.665	225.067	163.373
	194.576		16.4252	274.289	219.908
	238.769		34.3696	282.291	297.245
	123.324		60.5764	322.226	342.457
	147.757		72.3967	325.799	346.384
	205.344		139.738	342.684	9.77004
	247.936		147.244	8.3799	24.1192
	287.225		173.163	20.9741	42.015
	306.661		193.61	125.681	74.783
	16.6476		207.704	174.936	109.071
	40.7839		219.642	220.061	125.223
	76.593		231.451	85.4061	144.179
	147.747		245.502	345.386	156.295
	210.044		260.347	135.264	162.827
	252.429		290.958	287.592	185.036
	271.712		303.783	44.7324	187.32
	319.203		318.815	73.1972	184.9
	76.0221		350.769	86.4056	184.236
	120.515		1.67261	186.68	192.805
	169.804		19.8125	194.396	208.909
	41.5705		56.379	265.69	213.906
	86.8521		124.247	296.487	240.31
	218.985		153.089	307.476	246.075
	268.584		163.807	336.188	255.94
	294.203		173.16	42.7593	258.239
	281.629		182.313	159.009	266.623
	50.6192		192.348	167.164	308.582
	130.148		220.235	203.752	321.344
	151.583		233.643	305.925	343.67
	177.462		247.1	311.969	354.661
	207.171		262.15	25.531	6.22235
	15.4195		281.316	30.3483	11.6767
	126.839		296.277	101.832	16.1356
	137.425		314.654	229.064	23.466
	168.821		343.013	325.34	36.8892
	211.064		41.9809	49.3284	56.4279
	195.971		68.4084	249.403	70.0158
	205.529		104.093	265.904	96.9559
	333.593		129.373	276.686	125.28
	98.207		149.187	285.495	139.431
	108.794		175.186	343.13	157.82
	165.264		187.311	56.4698	201.019
	199.541		205.513	194.221	221.568
	248.938		222.962	20.4028	278.052
	294.087		234.162	160.76	332.178
	350.36		241.373	169.009	23.0103
	73.7355		251.537	278.188	52.5176
	89.4004		263.764	312.512	76.4143
	120.693		276.961	48.2324	99.4058
	171.182		292.584	120.454	112.96
	221.265		301.809	150.989	130.817
	246.371		313.199	225.957	150.903
	265.83		339.084	247.334	161.103
	357.003		5.98681	25.2043	179.241
	181.943		50.5281	290.363	191.397
	197.299		71.1446	75.5454	190.235
	217.926		94.1176	195.693	170.671
	337.436		106.554	291.297	231.73
	73.2439		134.501	316.712	262.211
	84.3086		163.859	322.188	275.613
	96.1482		184.394	35.3044	304.106
	109.044		203.49	69.3891	43.2867
	125.258		246.498	89.6812	58.1413
	264.718		272.044	164.359	71.5039
	30.0967		285.29	173.339	76.9845
	92.6468		298.355	176.371	90.4005
	106.557		347.349	182.081	105.311
	140.997		13.7254	186.697	121.96
	268.614		44.6383	235.503	146.325
	294.998		56.2104	247.181	163.397
	353.169		67.5892	344.674	187.098
	9.73974		85.546	80.6095	214.471
	84.1977		96.477	85.5464	231.208
	137.598		113.385	204.304	277.342
	174.815		133.61	208.008	302.791
	301.508		147.575	27.9273	310.525
	15.3438		170.888	51.5818	324.197
	41.6878		185.877	103.185	346.048
	78.3412		212.275	178.117	246.77
	98.5232		227.973	187.776	34.5605
	123.701		244.877	244.275	44.1733
	156.946		274.262	314.064	76.0717
	182.841		336.379	46.0534	99.0412
	192.296		348.697	132.332	121.387
	252.477		17.9308	154.981	130.341
	320.454		54.6298	186.167	134.077
	143.915		75.1668	240.503	166.442
	160.236		128.718	245.446	206.161
	188.099		143.956	258.953	213.2
	272.01		173.568	270.668	232.374
	72.7837		191.857	279.854	247.024
	99.4539		203.43	309.765	292.315
	202.513		224.822	312.231	305.99
	243.072		247.3	329.016	319.204
	302.266		260.119	337.163	332.404
	324.691		272.202	340.817	344.283
	34.8422		286.931	12.831	4.05007
	119.799		305.595	21.8358	7.87539
	159.985		315.545	29.6516	28.2943
	172.949		12.0964	53.7759	52.8038
	185.965		51.0852	71.5643	61.9443
	201.428		62.9657	97.8228	81.5358
	215.99		94.1519	130.932	87.5504
	228.638		132.281	136.941	94.8607
	250.475		208.422	141.462	117.231
	275.651		221.741	157.118	131.635
	37.5098		230.896	174.799	142.397
	86.6633		242.275	201.413	151.6
	100.982		276.702	214.681	157.263
	115.626		309.991	230.781	181.194
	135.402		343.362	247.594	198.338
	146.329		111.925	255.016	222.336
	161.943		25.0349	284.96	256.981
	214.21		67.3841	307.359	269.572
	228.173		142.132	337.378	285.049
	246.05		156.499	13.5861	305.833
	305.007		179.243	24.092	313.379
	60.7292		200.777	42.6942	326.74
	147.542		258.627	78.6684	352.937
	80.3429		297.62	128.74	14.8667
	93.22		310.823	139.699	37.9086
	158.472		351.504	172.997	53.5977
	246.501		4.71927	200.709	75.193
	279.272		58.1255	243.247	89.7089
	314.381		101.507	309.561	100.376
	18.7041		113.418	6.83039	114.453
	76.0857		160.004	49.5003	123.777
	228.831		183.602	71.3847	129.158
	254.814		187.948	107.29	150.994
	274.077		195.77	135.131	186.348
	320.964		200.629	143.869	258.395
	357.117		207.448	166.147	263.204
	68.7381		212.595	171.617	9.27913
	143.553		219.373	225.759	21.4128
	192.468		233.899	224.1	89.3773
	236.483		261.707	282.183	112.199
	28.1793		290.072	121.373	147.14
	77.695		349.809	137.465	209.909
	92.1312		8.77997	187.807	266.154
	111.282		25.3682	202.513	275.444
	136.873		48.4986	252.405	283.926
	160.027		63.1235	356.741	320.24
	179.121		94.0042	12.3905	348.363
	201.891		114.126	42.9715	14.4364
	240.464		128.353	126.186	26.2893
	268.643		140.923	149.319	67.6724
	87.9775		153.898	253.408	111.863
	243.076		175.59	276.213	121.469
	254.782		216.271	300.513	137.806
	287.563		255.674	312.687	167.708
	316.739		282.944	341.873	177.295
	8.329		321.713	17.7089	199.401
	119.465		350.705	58.0879	230.27
	232.701		5.6056	149.6	256.912
	273.49		20.9853	263.286	276.139
	301.882		42.8863	307.997	290.068
	352.219		54.3888	349.253	306.405
	88.4033		91.2756	46.9685	312.95
	108.375		103.323	86.2668	354.997
	129.748		119.59	154.215	42.9506
	172.796		129.157	311.751	68.3936
	258.753		138.578	332.97	85.3032
	320.646		151.948	338.683	94.6456
	52.7467		171.375	7.7494	106.554
	72.7461		201.898	75.1426	120.374
	124.041		231.662	82.4079	132.643
	145.335		250.445	101.945	166.334
	157.246		267.528	108.261	194.834
	170.231		290.577	246.449	201.737
	200.391		304.902	279.718	240.947
	224.273		337.434	314.914	264.658
	246.545		16.9943	4.42439	285.251
	267.15		41.3241	44.2916	306.517
	328.9		63.5506	52.7409	333.514
	23.6184		79.28	25.4957	223.896
	42.6712		93.3367	32.1037	43.0317
	55.4379		125.918	91.5771	63.0781
	133.012		155.884	144.861	86.1453
	168.705		183.042	244.893	97.8603
	199.086		191.215	277.814	102.985
	322.405		201.188	295.329	134.445
	348.19		209.208	337.953	147.97
	2.08192		216.335	119.871	163.966
	16.295		228.234	213.856	187.679
	59.2492		237.557	238.5	206.305
	144.136		249.795	275.747	238.89
	186.013		274.864	262.598	252.131
	238.886		309.07	230.026	274.501
	335.052		355.997	258.439	329.344
	99.7501		10.6846	309.612	348.52
	111.529		130.806	345.657	14.6025
	276.899		173.897	117.723	26.2136
	58.7473		188.688	124.162	52.105
	171.779		236.785	219.459	69.4053
	321.248		254.545	238.94	79.1898
	341.109		267.344	282.647	84.9842
	38.0638		279.917	330.656	98.9881
	104.995		297.725	15.2636	121.296
	230.888		308.993	34.6099	140.544
	268.953		320.348	62.9484	157.041
	88.6719		332.666	70.0062	203.225
	138.754		352.631	117.768	219.095
	315.97		44.4911	162.159	250.731
	5.18685		57.6131	185.169	301.925
	53.0309		126.72	218.683	337.103
	141.164		161.849	267.312	134.072
	233.777		170.716	292.789	36.0913
	263.95		178.785	320.98	92.0344
	41.422		191.892	40.6478	106.771
	305.643		202.498	139.55	125.886
	328.775		218.273	168.792	136.034
	350.669		243.701	232.486	156.68
	27.4923		261.838	271.034	175.373
	132.841		304.479	347.657	190.243
	154.454		3.11737	115.359	215.295
	222.53		25.7275	249.091	239.83
	287.413		49.7078	283.671	274.545
	332.098		66.1354	331.783	308.31
	18.1947		96.0325	48.0622	312.607
	35.0764		137.891	108.707	322.33
	54.2525		156.081	143.704	330.71
	147.498		195.354	319.308	335.784
	349.135		211.964	37.3728	347.401
	6.8408		231.852	55.1403	354.753
	222.284		256.01	68.3704	358.792
	67.1794		269.226	126.705	41.3154
	83.4834		334.144	138.9	61.4873
	18.2707		103.207	255.608	76.291
	29.086		113.547	41.1795	83.1374
	191.429		129.902	63.9982	89.4322
	353.594		142.93	190.612	101.129
	12.4657		151.556	355.527	110.063
	126.16		163.689	106.459	122.548
	179.104		180.937	156.261	159.143
	281.533		189.969	265.926	165.127
	325.101		199.411	1.60106	182.665
	347.686		216.578	127.732	192.827
	53.8974		293.292	142.459	209.8
	96.2439		309.611	187.996	233.096
	111.184		328.603	262.532	240.995
	214.317		343.001	293.096	243.946
	240.824		16.3853	311.444	275.682
	259.703		30.4237	98.1316	280.024
	276.322		85.8089	157.761	310.732
	322.133		96.6744	178.693	315.414
	357.423		131.348	190.033	322.527
	33.6793		150.804	234.098	339.231
	206.486		161.944	247.543	357.94
	262.452		190.273	274.867	6.62047
	190.5		226.69	56.9932	23.3443
	327.226		260.062	238.044	55.081
	342.613		274.345	355.795	104.551
	34.4726		295.075	97.1457	114.797
	128.73		309.692	117.357	129.513
	77.6043		323.382	178.632	181.748
	127.486		343.416	204.87	195.943
	150.201		268.3	267.683	211.845
	180.652		12.2325	229.133	282.075
	234.314		27.891	237.41	304.056
	269.315		73.052	307.268	318.183
	98.7714		123.959	312.044	340.112
	137.29		135.822	354.915	4.30757
	180.478		152.269	17.5554	19.0907
	57.8277		184.239	237.581	35.7454
	74.2452		225.056	325.289	42.8925
	149.278		235.054	24.3431	65.1651
	197.343		245.824	147.358	88.2176
	3.4228		253.758	172.926	103.641
	98.0593		262.755	210.062	121.098
	241.045		293.26	304.334	159.635
	267.363		303.867	312.519	194.934
	354.819		12.4829	346.243	231.88
	64.3217		56.7039	30.7712	257.587
	202.136		69.9307	42.8119	266.949
	51.8026		86.8284	55.3272	285.064
	117.378		106.453	171.921	294.616
	141.25		119.492	257.587	299.638
	155.271		130.484	263.863	324.492
	186.178		142.309	304.891	356.932
	301.111		151.695	310.876	20.9693
	322.924		164.388	356.649	31.2922
	44.5923		174.704	37.919	38.9764
	264.682		182.197	175.26	71.4536
	100.946		192.237	188.062	144.402
	123.099		201.7	249.968	158.219
	177.192		257.984	255.97	178.136
	256.883		289.725	27.8735	220.237
	295.165		329.771	89.4297	244.538
	29.9609		340.319	132.08	332.85
	91.8958		352.663	174.088	23.1417
	119.326		8.90306	301.776	50.4127
	142.447		27.3076	80.5101	57.1977
	223.787		40.7602	5.25413	69.7261
	226.274		53.9801	58.0495	74.3671
	77.2847		64.495	128.057	84.9885
	106.172		89.4642	177.157	112.359
	157.396		100.088	344.514	129.637
	248.755		157.265	135.183	134.785
	270.454		179.127	224.603	136.207
	312.32		189.732	230.778	140.003
	337.849		199.376	261.37	143.324
	89.9372		208.037	314.433	185.633
	169.98		217.048	327.432	203.883
	204.265		228.473	8.6749	328.991
	236.479		236.814	46.3623	341.135
	344.503		244.568	138.327	352.649
	13.2419		250.06	174.835	16.5175
	40.5713		256.065	196.991	40.5291
	171.478		276.361	206.282	72.2487
	207.455		299.152	275.426	80.9031
	232.719		323.585	356.883	75.6
	167.984		356.082	19.1783	79.0632
	44.8105		12.6162	40.9733	91.3611
	60.5214		24.7555	118.165	93.6653
	84.0313		51.2452	122.283	156.21
	107.972		119.606	177.543	187.596
	173.318		131.09	160.477	194.472
	66.3242		148.826	21.3193	207.262
	148.367		163.686	177.1	132.664
	164.088		203.702	332.492	107.473
	175.516		220.397	338.488	143.303
	196.326		238.397	211.266	168.927
	22.7513		263.499	285.693	255.95
	173.145		274.892	332.732	265.01
	184.615		287.317	133.292	269.572
	225.041		304.037	255.253	285.375
	47.8288		314.239	273.089	314.836
	169.419		331.399	191.394	331.816
	217.887		2.28372	213.47	351.275
	287.034		45.6625	274.601	6.82504
	315.759		99.6055	306.775	27.0902
	117.13		130.151	329.641	33.9605
	136.712		141.524	335.465	44.9419
	171.83		164.42	27.4623	60.1388
	273.434		173.794	53.7611	83.2266
	303.265		184.414	55.6182	109.654
	357.754		192.668	64.6908	145.987
	40.1256		206.036	103.605	167.804
	53.4297		210.748	108.79	187.582
	143.019		232.376	137.9	194.37
	155.781		249.851	193.988	201.19
	176.749		258.507	239.383	203.704
	242.054		270.94	281.738	205.471
	262.404		286.926	294.119	206.643
	355.509		348.944	325.297	211.579
	54.0039		40.3911	302.896	234.984
	172.957		74.6498	51.9669	252.567
	196.427		115.327	87.692	268.236
	217.001		127.325	99.1859	290.696
	232.224		139.9	124.38	327.324
	313.519		156.926	132.756	353.428
	38.0537		202.65	195.401	25.0287
	50.8396		212.832	257.791	55.7059
	106.878		222.121	291.983	70.7439
	120.165		229.964	309.193	91.6894
	142.022		243.955	7.01582	113.086
	249.282		266.135	49.3127	148.378
	34.806		282.016	58.462	181.047
	131.123		301.842	76.3322	178.522
	231.703		29.1037	92.9252	107.723
	250.522		52.4853	124.324	113.056
	270.614		66.4153	169.556	134.832
	353.526		79.5556	246.66	174.164
	128.351		90.9158	262.214	215.168
	144.272		99.2732	32.9096	223.685
	250.338		116.046	164.892	257.779
	262.934		125.505	332.669	264.038
	290.957		155.313	54.6942	278.383
	7.67331		172.087	74.4103	293.524
	69.8635		244.305	91.6089	316.879
	99.5719		258.178	65.5411	343.436
	129.381		293.044	271.078	51.0735
	146.319		313.436	25.568	93.2083
	159.961		41.3434	93.8879	96.167
	173.553		62.9254	180.402	217.799
	202.583		109.922	212.936	223.239
	251.873		119.979	115.59	264.028
	308.294		208.762	191.944	333.142
	345.113		239.958	282.298	20.4034
	35.7676		249.843	295.654	51.4125
	72.6887		270.552	0.443204	108.064
	113.704		301.248	6.80586	118.778
	168.993		320.067	34.8621	128.832
	193.719		338.936	172.473	193.478
	235.376		350.463	200.234	197.334
	329.712		2.49274	356.669	252.103
	355.827		22.5874	240.02	266.478
	113.888		32.0406	277.845	307.961
	141.483		46.9988	64.2294	342.765
	192.932		58.4211	170.831	355.628
	214.42		70.065	279.338	26.84
	238.719		148.031	305.145	64.228
	304.473		165.092	354.372	83.4921
	38.8715		181.969	52.0973	98.1506
	134.333		194.519	67.3528	141.354
	254.32		211.149	120.387	151.612
	283.786		231.125	185.969	176.392
	318.349		251.248	262.282	191.621
	337.536		309.982	284.219	213.991
	355.368		349.305	319.003	229.169
	13.9774		16.9613	41.9234	243.247
	35.3336		27.8968	276.07	256.179
	72.6446		58.7329	3.69943	271.41
	107.02		113.258	122.281	291.903
	152.853		135.367	199.557	316.679
	200.073		165.854	262.835	331.79
	274.165		225.509	323.911	355.158
	293.888		237.739	25.8514	20.6863
	31.145		250.165	49.5345	53.6803
	48.2973		266.505	78.8998	88.9938
	171.056		276.093	104.325	102.385
	203.03		297.059	152.884	99.8588
	299.737		305.562	228.732	101.693
	359.335		332.477	235.908	128.928
	74.929		6.71871	316.052	140.478
	118.324		84.0702	355.783	155.141
	134.039		107.13	5.73114	168.36
	153.119		137.413	53.7976	192.374
	174.383		146.706	198.658	229.088
	192.654		173.207	11.5027	247.633
	215.467		185.498	105.868	262.164
	274.067		206.022	130.051	279.893
	320.045		214.725	165.116	297.814
	333.082		232.466	219.83	309.215
	232.917		241.739	263.983	319.258
	186.947		259.767	267.479	327.787
	75.5862		314.505	274.285	331.136
	278.396		329.099	320.379	332.934
	318.265		351.919	337.314	333.354
	356.393		28.8537	43.5482	341.121
	107.926		57.0751	93.7068	357.192
	133.361		73.6598	174.306	3.08124
	173.075		102.068	227.703	9.41524
	201.868		119.108	251.364	12.754
	231.386		130.919	282.547	27.5101
	325.493		144.034	289.914	36.0283
	198.004		161.661	335.071	44.1916
	215.179		198.899	128.466	48.4089
	277.959		214.011	244.421	55.5344
	351.149		285.149	306.174	77.8755
	167.426		323.04	4.62564	156.267
	245.047		353.648	47.7462	173.376
	273.887		7.79832	99.4514	177.358
	260.872		42.7548	113.423	191.864
	309.918		101.508	145.585	206.568
	29.9333		121.082	149.887	225.306
	61.5571		152.868	158.297	274.201
	85.8667		178.913	177.671	279.96
	245.398		199.469	182.76	289.631
	266.655		224.306	241.512	295.805
	285.581		261.792	250.532	302.064
	329.796		301.243	259.502	308.822
	237.989		333.587	286.119	322.271
	281.597		354.714	11.8805	328.221
	320.524		24.2401	54.6742	339.01
	27.4937		78.8292	135.703	352.375
	43.2506		100.392	180.078	352.009
	68.9812		128.696	192.197	347.99
	163.072		161.605	238.918	21.9702
	209.488		175.184	286.011	32.9109
	271.631		185.193	296.937	35.6648
	62.0148		197.102	306.018	70.1133
	190.862		222.954	122.783	113.391
	148.75		240.113	200.416	129.963
	184.793		281.672	265.24	177.563
	302.023		342.395	305.155	191.153
	327.184		345.982	346.042	208.954
	351.315		40.0261	357.788	232.448
	54.3418		101.272	51.7291	254.828
	279.692		123.814	169.792	269.482
	296.374		134.045	189.593	280.989
	25.9279		147.198	233.579	319.846
	72.7346		160.393	239.707	13.0978
	297.516		178.307	242.146	19.8601
	48.0568		203.07	282.9	23.8071
	67.9576		240.914	299.356	38.3227
	94.3803		244.223	307.151	90.4737
	140.266		257.52	338.253	108.181
	166.802		266.298	23.1625	129.407
	193.503		306.92	75.4606	137.601
	229.227		327.001	110.282	156.363
	303.908		339.368	125.321	180.095
	11.4024		350.077	208.499	203.889
	60.9333		12.2725	213.562	211.167
	162.849		28.1433	35.2767	225.746
	191.523		62.3492	52.8572	237.897
	20.2275		119.182	73.6822	268.673
	120.265		160.424	195.968	300.333
	313.983		173.513	234.247	303.642
	46.9722		243.416	254.997	311.422
	59.7707		249.179	332.393	318.206
	78.569		252.293	9.88445	350.256
	143.217		262.171	37.246	13.8575
	174.231		267.218	59.8571	28.2608
	198.576		271.85	70.4572	40.854
	219.854		277.652	283.481	60.2365
	253.111		284.748	7.26451	95.7664
	36.9319		44.1727	116.654	116.126
	48.7399		94.3165	136.134	123.7
	72.7626		113.564	265.776	142.596
	96.8424		126.757	315.761	154.43
	159.417		149.66	341.639	171.178
	182.471		170.266	349.219	189.18
	209.48		200.045	14.5702	193.95
	241.494		212.062	59.0111	205.206
	264.155		221.35	67.1572	210.203
	347.779		234.791	121.281	220.209
	144.101		283.823	124.938	221.917
	160.144		352.417	168.598	233.513
	202.077		10.0595	255.691	251.169
	321.44		36.7357	267.34	257.628
	8.49672		72.2918	42.4195	266.76
	103.638		89.1418	143.996	284.434
	123.43		115.602	164.239	309.901
	159.988		144.175	172.74	317.202
	20.2748		157.113	257.879	331.365
	47.106		167.482	299.046	3.03398
	68.5237		180.03	4.50877	7.58929
	147.905		193.715	76.6223	25.7759
	329.607		227.255	152.192	51.6493
	60.0866		280.414	193.98	59.8789
	161.124		325.095	220.883	93.818
	189.554		27.4861	296.631	123.997
	211.361		54.1493	146.384	134.201
	255.229		81.6942	45.2196	145.499
	51.509		115.529	72.2172	151.368
	244.131		140.508	190.47	163.497
	6.56082		209.939	222.204	171.577
	116.147		223.45	250.015	175.323
	175.933		273.423	278.922	184.62
	270.564		294.716	317.793	191.242
	323.56		313.106	51.8006	198.731
	29.9496		338.988	96.308	215.492
	48.7763		349.731	219.019	257.224
	114.346		2.18085	286.922	270.645
	132.891		11.5696	295.071	276.61
	183.05		19.9088	338.869	294.319
	52.165		49.605	25.2114	312.988
	72.3734		78.5516	72.3705	331.658
	122.578		94.2345	81.1243	343.959
	136.462		109.995	147.868	5.56356
	156.855		140.394	280.104	12.7178
	211.229		187.549	294.783	35.3763
	277.725		216.692	109.483	54.875
	304.801		227.929	152.009	64.5227
	320.887		241.207	221.304	76.2024
	11.6226		256.154	241.625	94.1805
	39.8909		293.453	270.825	105.967
	89.6991		312	294.372	118.497
	141.831		326.709	4.38185	134.337
	178.061		337.386	20.8334	159.896
	199.694		351.824	158.105	184.571
	215.208		17.4955	199.552	208.607
	268.757		35.6676	224.645	246.628
	285.668		53.5064	227.335	256.155
	15.4108		90.0639	251.928	286.208
	104.599		148.89	334.093	334.654
	127.913		201.126	35.758	68.2913
	209.384		259.909	46.4027	121.449
	46.5908		270.612	69.169	143.039
	273.193		302.594	157.339	189.615
	295.459		347.944	178.988	215.63
	336.762		23.3741	191.087	255.716
	144.718		63.3894	194.579	274.898
	206.191		88.8572	226.285	295.141
	236.764		103.887	268.151	330.004
	263.095		129.736	275.639	358.285
	283.815		159.962	311.209	23.2734
	33.3616		182.051	333.87	30.3881
	121.102		198.832	21.8166	43.9076
	182.297		223.334	27.1463	74.3315
	224.093		246.026	40.0039	104.627
	240.017		259.612	63.6195	111.5
	301.167		303.923	137.759	122.569
	357.281		339.791	160.983	133.138
	57.486		357.417	174.888	144.073
	125.869		25.3307	265.67	147.443
	183.487		62.7364	290.52	154.782
	198.243		92.97	285.913	162.57
	215.844		115.566	284.046	164.952
	236.453		154.027	93.1019	174.16
	316.358		216.407	137.262	187.869
	133.18		243.444	171.372	199.011
	146.722		254.575	215.152	220.325
	296.915		268.75	231.13	267.919
	319.887		282.061	281.366	277.875
	20.12		294.246	294.135	292.995
	154.866		307.781	24.0929	301.938
	168.694		320.221	65.4613	314.613
	235.127		341.905	69.0665	332.822
	286.126		15.9717	42.4639	347.328
	316.142		27.4566	68.3291	9.45651
	331.58		77.2017	132.436	29.401
	43.7384		109.355	216.164	40.4873
	173.543		125.586	236.763	43.2607
	254.478		149.896	310.399	76.7883
	302.736		159.644	311.398	88.6924
	325.69		195.49	104.551	103.245
	10.0179		210.243	184.706	124.758
	96.1798		224.384	257.324	130.45
	118.918		232.097	337.024	147.838
	138.407		243.434	48.2786	157.609
	179.725		253.014	118.496	173.352
	233.073		267.675	122.755	184.247
	316.48		299.03	272.688	217.363
	44.7849		308.836	296.638	229.012
	140.325		340.587	324.709	244.411
	154.462		354.156	346.568	290.686
	178.5		19.1051	352.915	305.831
	236.012		34.1909	303.507	325.543
	308.086		64.9476	12.0565	351.634
	330.116		73.9818	42.6605	13.0333
	358.471		119.79	86.9705	21.4743
	92.6041		155.83	96.3882	30.5818
	121.898		181.948	104.862	45.0134
	136.134		207.316	110.625	56.4903
	160.147		258.967	126.366	77.8709
	177.696		305.808	137.412	92.8382
	220.183		32.267	143.568	100.104
	246.249		43.8734	175.566	116.599
	268.341		72.4573	181.302	135.964
	284.501		86.2231	215.992	150.665
	56.9698		102.223	229.729	168.893
	22.4399		130.585	263.373	173.435
	66.6751		163.968	285.755	188.398
	230.844		194.475	299.402	219.693
	295.827		240.416	327.855	241.758
	355.847		266.024	336.537	259.518
	148.819		297.134	352.621	274.31
	159.568		320.195	13.9045	318.932
	197.887		354.501	38.8444	332.321
	277.995		11.9704	55.7094	334.357
	336.914		23.6882	94.9211	357.059
	115.941		56.0085	124.454	12.6236
	139.616		85.9568	212.992	3.3862
	152.307		117.905	284.605	350.349
	162.684		150.164	342.024	236.732
	185.153		168.711	16.5605	9.87964
	209.639		179.054	14.1808	33.4281
	259.744		193.923	292.01	47.1455
	316.493		209.215	8.9145	66.2834
	39.439		235.626	17.9236	88.036
	70.4571		253.907	22.2994	107.061
	87.2803		268.479	70.0547	113.948
	128.041		339.166	97.317	123.813
	148.272		136.561	124.076	134.574
	182.987		42.1049	186.472	163
	224.178		69.3725	227.759	172.495
	299.286		118.453	267.113	176.661
	68.3922		128.226	325.281	190.226
	99.5311		139.421	336.321	206.686
	116.79		152.528	42.316	256.393
	136.705		160.734	58.916	276.375
	175.158		173.645	73.3727	307.974
	239.1		180.331	136.855	331.15
	307.759		253.214	159.355	342.873
	338.79		339.023	188.198	19.884
	36.5613		351.067	200.731	50.9189
	106.618		22.7605	251.378	91.5988
	117.865		59.9802	321.013	115.435
	133.713		85.5225	38.1122	123.377
	152.978		127.351	47.6488	142.323
	174.122		191.859	119.69	188.839
	217.903		219.439	134.067	204.965
	313.284		233.024	153.39	255.802
	17.1194		253.046	214.13	272.194
	108.703		274.115	248.983	290.019
	122.746		299.166	293.867	299.241
	136.899		3.28191	60.393	305.197
	201.493		19.9391	63.4485	317.314
	264.074		32.2406	109.767	332.18
	281.839		43.1716	331.098	354.648
	97.8528		73.2302	24.9001	19.6822
	121.376		102.194	83.5942	52.9347
	141.924		121.153	88.5067	63.4573
	182.822		133.588	117.28	134.795
	186.213		149.583	175.41	155.751
	206.731		182.489	217.164	172.717
	236.784		211.936	235.201	190.265
	127.483		232.203	320.426	204.82
	159.386		247.07	331.882	237.846
	59.1719		272.931	11.5352	257.033
	174.564		289.963	137.227	277.187
	207.445		308.021	155.062	297.829
	29.7166		34.8562	233.657	319.21
	243		77.3398	253.236	191.282
	287.647		90.4383	301.287	19.8217
	174.615		115.898	4.997	37.6407
	228.241		127.563	13.4683	83.9354
	246.163		141.78	30.9082	96.0856
	175.523		157.337	124.907	165.734
	244.041		175.872	231.65	176.728
	299.761		203.992	291.677	200.068
	57.4445		213.977	15.7234	229.369
	137.54		229.867	192.221	256.882
	174.153		251.621	220.2	261.242
	191.112		314.772	167.076	288.477
	335.884		332.643	309.028	296.91
	61.6914		336.661	30.6031	325.864
	80.246		10.4506	70.6981	340.059
	299.297		26.7409	156.503	8.96525
	188.508		36.7507	260.644	17.8693
	1.50786		55.5531	149.885	24.2919
	24.3944		68.2785	181.745	41.8125
	142.11		85.7508	203.585	63.5613
	206.662		97.2377	203.338	80.6374
	218.283		108.436	244.669	97.5497
	228.466		137.061	295.908	111.951
	259.288		161.349	316.222	126.707
	288.378		209.206	314.8	137.51
	49.9464		218.965	16.7031	150.287
	87.9475		240.463	98.1483	156.384
	238.986		251.548	104.027	175.215
	308.981		266.574	119.568	194.911
	193.737		273.393	183.443	209.289
	211.677		279.714	202.248	212.165
	312.112		287.926	299.46	222.33
	110.609		297.012	83.887	232.198
	140.348		308.715	177.297	244.774
	177.37		2.704	229.397	250.645
	189.428		18.3924	304.79	259.276
	205.728		33.6228	347.16	273.603
	220.102		54.3778	23.6931	276.988
	231.989		69.015	62.7133	278.944
	259.916		84.3552	240.481	282.024
	311.811		131.439	279.802	287.176
	33.9831		192.254	334.921	302.621
	84.674		219.507	90.8653	344.519
	109.132		252.28	226.245	12.6635
	131.343		278.332	256.07	27.7889
	145.849		300.77	347.278	38.9388
	184.458		315.892	349.735	85.4398
	216.79		329.076	28.9517	96.0997
	240.245		340.16	69.9634	107.703
	287.741		355.581	84.3543	117.857
	316.061		4.48362	165.852	130.286
	24.6951		14.2889	172.369	137.299
	74.4172		26.1268	211.078	158.374
	91.5114		45.2911	228.645	177.218
	105.588		56.6342	326.374	196.228
	258.786		68.3049	71.0254	227.29
	282.945		118.193	116.702	269.491
	46.1591		132.291	124.743	280.884
	111.423		144.045	225.286	296.505
	154.186		183.049	280.798	294.54
	204.742		196.449	309.05	270.709
	24.356		205.647	8.2415	268.337
	45.7608		221.739	37.1584	280.238
	120.26		235.59	61.6077	288.048
	175.447		251.107	255.096	305.299
	239.155		264.506	263.49	337.927
	256.209		286.799	270.588	124.241
	286.492		299.721	274.672	10.5397
	152.524		311.164	20.1273	18.7105
	194.354		324.516	60.6884	46.9262
	276.8		339.039	77.1959	53.7081
	120.568		7.26893	184.31	61.5669
	167.185		34.0313	325.94	73.7868
	213.881		62.3469	337.745	83.8471
	232.32		104.485	350.355	94.6514
	252.668		121.33	46.4233	129.559
	299.21		148.345	78.3886	149.776
	12.1679		191.622	108.166	166.348
	152.949		207.809	108.668	220.958
	240.881		232.847	155.076	243.155
	257.403		239.377	219.739	256.665
	293.309		246.99	293.452	278.251
	356.215		261.443	298.329	282.839
	31.4048		268.181	25.1244	301.993
	125.094		282.432	59.4955	309.361
	94.4915		293.456	186.914	316.856
	141.294		349.917	208.634	301.637
	298.472		18.9967	273.425	35.9998
	69.0098		34.0631	4.45755	98.2059
	103.097		45.0699	81.6993	121.341
	130.592		57.1953	110.066	144.066
	145.57		83.3634	164.272	166.579
	175.423		134.546	214.072	185.074
	223.827		156.298	241.772	225.552
	237.414		174.962	251.772	238.164
	266.462		183.65	307.367	249.466
	59.3278		191.342	10.9964	268.169
	163.791		201.06	20.6759	292.091
	46.8352		213.249	44.924	301.5
	139.338		227.989	49.7975	310.297
	174.41		252.712	133.166	312.296
	190.583		265.894	194.393	318.993
	233.379		312.234	221.318	1.46375
	326.852		339	264.514	7.01424
	350.841		8.98141	340.13	15.8496
	66.8091		21.046	72.5565	21.7296
	125.176		66.3906	84.6247	49.5962
	136.95		107.409	175.651	60.7602
	146.667		122.812	72.9063	76.0318
	165.073		151.375	123.698	100.038
	176.976		224.44	144.972	114.389
	210.014		271.441	154.397	130.326
	247.442		318.81	170.607	149.111
	3.0972		18.6585	187.668	163.097
	79.4269		74.3676	192.879	176.636
	325.858		83.6924	230.153	183.696
	344.18		104.5	237.902	196.178
	268.069		129.26	267.785	206.871
	15.8849		160.808	275.445	183.564
	49.6361		187.475	317.987	164.017
	134.282		212.705	329.608	144.193
	169.892		223.987	337.841	153.248
	194.662		270.438	15.3073	152.423
	229.323		305.902	27.9005	142.911
	291.44		359.448	37.4093	142.017
	52.7738		15.7398	55.9146	155.669
	80.4		39.0933	91.0814	161.473
	116.269		51.0627	150.071	275.82
	201.432		61.2022	158.728	325.559
	229.712		77.8753	160.111	342.917
	297.175		87.6653	188.675	14.5025
	324.287		98.2544	213.145	44.0005
	42.0181		117.776	234	86.1594
	82.1144		170.663	305.821	120.824
	146.088		180.617	25.952	166.269
	168.335		192.107	43.7648	180.306
	181.9		228.88	64.6351	188.093
	203.348		244.816	108.237	198.9
	222.587		266.216	123.015	216.235
	276.991		323.041	167.351	219.208
	305.651		201.305	184.204	236.29
	74.9071		11.501	243.007	267.862
	133.367		62.9154	315.716	279.186
	169.655		147.481	41.9425	283.24
	226.632		158.415	51.7172	309.821
	255.604		199.552	76.6276	324.706
	285.647		212	143.041	10.8634
	352.327		231.772	178.141	21.764
	114.454		248.255	194.512	35.725
	128.877		265.602	232.729	66.9281
	327.364		275.116	238.303	80.4008
	58.2605		284.676	251.081	96.4358
	131.506		296.468	275.987	118.433
	164.309		3.86253	321.593	136.789
	196.568		14.5098	343.595	301.69
	185.126		36.579	351.432	345.732
	260.046		62.4201	52.0397	35.7216
	175.958		88.4744	88.4024	57.5266
	231.684		116.295	106.464	66.1216
	243.749		129.545	206.757	80.9078
	299.83		148.672	233.198	97.4248
	2.97539		197.845	239.89	131.508
	164.99		211.067	270.251	135.075
	274.369		229.296	290.535	151.166
	312.244		249.081	296.388	156.855
	347.667		274.519	328.367	176.423
	158.855		283.866	340.929	223.722
	35.5069		295.572	27.8061	239.226
	73.5885		328.322	36.5579	276.791
	92.522		343.42	87.5258	317.193
	197.621		12.1503	89.6764	323.411
	243.449		21.4679	234.974	332.713
	336.067		40.4549	298.441	13.8675
	35.866		61.6794	306.534	50.3479
	172.926		69.3648	15.4834	78.0184
	200.075		121.695	37.4206	129.558
	264.834		149.566	80.9998	150.645
	307.843		163.761	173.246	160.461
	13.2321		195.91	259.019	170.386
	157.916		205.067	1.03052	205.524
	208.215		230.797	77.2539	218.935
	227.051		260.741	187.945	261.018
	262.24		274.77	227.814	283.273
	276.561		287.608	259.003	285.878
	325.613		303.41	297.115	304.501
	162.953		13.0329	19.1518	315.426
	181.394		29.8976	81.7266	332.435
	296.995		67.29	149.63	342.578
	355.786		107.25	176.664	8.35307
	126.649		140.795	263.845	46.1566
	262.829		158.314	233.124	61.771
	307.365		182.435	246.545	88.0443
	124.354		197.187	26.9349	97.8787
	140.545		221.267	130.488	126.082
	205.22		254.61	252.509	148.459
	319.426		279.454	330.656	153.8
	60.6557		307.156	15.7822	170.726
	158.279		339.21	47.8427	190.471
	201.624		5.95858	87.0689	216.831
	252.761		44.5386	227.562	240.496
	313.71		84.9619	327.113	270.302
	6.38205		104.971	346.799	287.313
	77.428		116.739	27.3713	322.507
	127.335		133.953	55.4755	341.068
	138.019		164.346	198.171	178.979
	207.465		188.06	214.055	334.024
	252.058		204.515	293.765	351.33
	262.872		222.749	334.879	41.6904
	275.742		267.688	6.9191	64.5846
	294.861		280.963	41.3277	82.6725
	314.83		312.996	87.1403	103.268
	358.773		331.757	107.173	139.846
	39.6857		341.293	129.546	157.666
	102.455		352.797	230.706	183.314
	187.202		29.5606	246.579	238.63
	260.453		40.441	332.526	249.096
	280.637		53.3119	32.8055	298.078
	296.215		75.6974	46.4481	11.5727
	14.888		87.9383	56.1293	51.4013
	42.2452		131.023	33.6208	73.5385
	194.358		206.066	29.6207	118.691
	272.194		257.184	98.8646	142.201
	324.893		272.769	115.203	159.486
	87.2339		322.697	121.631	177.283
	109.001		337.64	164.132	207.986
	145.526		349.143	209.573	250.983
	199.683		247.694	284.562	278.035
	221.96		11.7142	17.2919	298.4
	252.488		24.3967	188.35	325.824
	282.524		37.3574	289.834	333.77
	12.3384		90.2741	303.876	338.085
	59.8161		115.012	320.737	351.177
	102.595		177.162	328.565	12.5568
	125.77		187.071	17.9577	27.7583
	173.807		225.081	104.696	54.8091
	230.233		235.153	159.99	75.4758
	258.515		267.454	225.71	83.2125
	284.816		278.618	290.753	106.388
	305.683		287.321	298.063	91.5363
	348.475		296.232	311.6	64.042
	25.6798		308.168	320.561	64.9735
	47.2765		320.047	72.0572	81.2375
	70.0766		331.578	169.467	100.407
	105.429		113.58	237.035	133.398
	127.933		12.2147	255.634	149.295
	185.117		24.8368	18.3554	176.409
	274.796		77.6976	130.098	202.65
	101.888		113.026	159.791	218.78
	168.775		127.637	227.404	232.743
	41.2113		139.567	240.896	247.952
	105.033		167.104	276.332	274.914
	165.599		180.721	290.606	293.763
	257.861		208.134	73.3673	305.281
	303.923		216.798	133.229	318.139
	42.2367		225.496	151.766	332.662
	196.888		235.955	175.182	342.052
	251.249		252.373	290.285	134.609
	328.357		273.73	302.852	13.7171
	135.078		12.3301	5.30323	28.9468
	67.3894		27.9413	53.5575	63.1832
	145.549		44.7102	98.4129	79.4125
	161.31		56.6951	136.535	101.679
	175.642		78.374	238.599	113.67
	205.221		123.252	224.366	122.572
	248.332		156.679	126.132	126.347
	309.914		171.93	229.963	139.032
	141.885		181.294	180.895	151.047
	154.841		193.761	150.607	168.889
	179.771		213.58	257.349	186.672
	217.366		229.24	275.594	193.899
	277.721		242.055	339.923	199.633
	301.379		256.273	344.143	125.246
	320.303		300.749	10.2111	96.2274
	58.1132		342.214	35.7405	107.912
	116.896		356.968	42.9578	134.444
	132.09		39.0565	147.806	151.392
	195.83		81.9771	212.136	179.69
	224.724		92.9304	271.813	207.595
	263.999		100.731	279.112	227.393
	356.664		118.196	308.208	234.827
	22.5912		127.651	350.312	241.335
	40.8537		138.917	41.3471	277.63
	68.5219		174.735	87.7419	290.962
	153.363		205.44	97.5653	305.336
	214.093		218.99	134.048	330.462
	250.859		229.708	157.613	325.843
	266.972		258.083	163.745	73.9108
	277.53		295.076	235.312	130.678
	158.129		310.256	243.576	155.256
	181.91		351.865	249.297	170.748
	275.148		24.0281	316.273	173.684
	80.3122		14.7791	61.5106	182.042
	292.543		27.8072	135.537	187.677
	309.809		42.2204	198.424	205.12
	31.1129		59.1787	293.652	221.561
	127.398		82.1495	354.12	236.007
	243.016		95.2946	34.6592	9.07077
			105.292	135.684	43.5639
			116.013	185.99	89.8125
			123.987	220.617	147.396
			220.981	234.609	181.458
			230.575	262.745	226.71
			236.348	334.14	237.063
			242.158	15.0124	248.859
			251.126	216.39	267.352
			272.085	234.388	290.14
			284.525	266.352	323.859
			348.17	281.098	344.971
			3.66155	334.683	14.8031
			15.8443	4.92686	29.2853
			32.5372	17.1087	37.5995
			59.0747	21.6475	48.8535
			94.7608	77.6005	55.9727
			118.056	145.268	80.1947
			131.699	157.617	99.4938
			145.937	176.997	114.443
			158.748	181.766	126.446
			215.575	213.734	137.778
			272.588	232.035	141.627
			300.74	269.116	156.743
			317.287	333.424	172.224
			337.402	347.072	175.468
			350.482	13.2322	185.652
			3.10941	25.6829	215.715
			11.8253	40.1804	228.935
			22.4036	152.181	255.287
			30.9595	193.871	318.512
			40.0893	245.412	339.668
			51.7093	277.613	352.009
			68.0446	287.112	50.4161
			111.295	320.051	65.8834
			125.341	11.3519	96.9763
			180.08	62.523	130.461
			195.319	70.2543	135.437
			211.965	103.779	137.08
			264.433	112.241	127.022
			277.659	165.067	147.762
			288.915	180.309	157.27
			303.732	282.771	166.618
			328.961	2.28004	224.74
			344.491	21.0251	244.206
			18.7232	68.0887	281.226
			36.666	74.9482	301.32
			87.2598	199.237	319.925
			105.203	346.361	21.0083
			145.973	37.0617	48.2373
			166.553	71.1717	60.1667
			185.327	73.9778	100.879
			196.424	81.8279	108.87
			208.063	112.647	130.76
			236.994	117.726	141.459
			257.875	158.978	159.697
			279.018	183.553	179.555
			306.479	202.302	195.441
			321.326	221.314	201.528
			358.696	270.177	208.23
			96.0326	314.209	245.789
			127.934	319.672	11.6756
			139.696	340.937	50.9586
			167.674	357.15	77.9916
			214.709	57.6415	114.797
			236.656	129.084	139.394
			265.408	255.611	187.157
			304.577	305.935	270.343
			316.929	85.4152	7.725
			328.09	254.8	31.7624
			338.567	343.348	62.2054
			348.903	47.233	74.4708
			1.74599	146.952	107.507
			22.2712	214.645	151.29
			59.2306	232.221	155.206
			91.2457	244.386	185.459
			126.568	10.4095	210.74
			158.019	49.0226	245.15
			172.342	66.1173	250.878
			187.421	162.204	239.234
			224.821	290.948	229.772
			236.384	334.867	229.016
			264.409	40.247	232.137
			283.886	99.0538	243.597
			301.991	110.47	253.544
			335.717	207.344	259.749
			44.7318	220.656	286.89
			118.362	19.3248	316.484
			157.752	176.45	345.621
			165.969	217.91	24.5108
			184.246	318.954	36.8745
			221.564	47.3931	59.4564
			278.632	83.1675	108.436
			290.729	91.0404	182.589
			306.568	186.605	193.949
			355.998	227.386	205.919
			47.7852	273.077	272.358
			80.0725	115.189	308.504
			160.424	159.875	332.955
			277.97	329.136	348.111
			306.963	35.1824	11.5424
			322.618	134.228	35.6588
			341.029	182.104	47.235
			4.31765	197.505	56.6099
			45.8267	223.786	66.8162
			71.2862	274.805	73.2691
			84.7623	356.815	82.0855
			191.556	37.9026	169.274
			201.884	61.3968	185.043
			233.75	89.2144	210.809
			256.216	152.826	226.357
			293.951	165.423	247.964
			307.684	208.215	306.001
			330.181	237.842	322.145
			18.0711	299.826	341.477
			41.2486	15.4273	136.47
			71.8305	38.1487	19.2177
			126.135	106.383	54.3441
			184.303	126.108	75.9614
			195.029	196.233	94.6481
			213.397	315.407	101.895
			229.293	161.513	109.796
			242.199	207.163	123.469
			257.627	110.353	143.564
			271.538	160.529	167.103
			282.1	221.143	203.207
			299.321	279.652	216.958
			326.8	5.30593	249.388
			344.539	52.1531	307.716
			3.43338	173.115	327.587
			41.6748	229.924	334.752
			75.7396	241.177	353.106
			96.0426	246.975	34.1906
			122.209	250.508	42.6879
			151.681	262.18	48.4606
			166.244	271.479	53.7925
			176.786	289.912	58.4898
			203.979	323.97	75.0873
			218.301	7.43523	76.5606
			231.606	15.9194	107.982
			271.212	72.1949	122.178
			293.874	79.4094	162.038
			13.3979	123.227	179.332
			35.9193	205.659	200.284
			55.5896	260.837	205.433
			108.447	262.541	222.775
			131.283	325.279	236.833
			151.626	246.654	244.614
			168.926	20.6216	253.949
			191.575	26.3254	281.937
			213.077	31.4628	303.434
			232.143	68.4755	321.792
			242.741	81.7535	333.017
			298.777	140.876	351.363
			348.429	170.698	22.9822
			31.8292	214.038	46.0447
			62.3754	336.984	56.743
			75.6001	8.96057	61.1407
			106.029	335.705	72.825
			121.358	334.445	78.697
			147.662	352.347	93.5028
			168.184	40.3501	95.1403
			210.884	96.7373	115.352
			226.563	111.049	129.424
			247.472	168.818	164.694
			260.002	186.615	196.179
			304.124	269.87	219.865
			319.554	308.868	230.948
			356.499	11.4585	243.926
			21.8758	41.5711	266.368
			33.5388	51.6849	292.902
			45.6579	80.9125	303.586
			60.1585	88.1669	317.983
			86.6379	123.181	331.227
			100.729	142.299	334.79
			113.808	146.012	18.3956
			132.799	156.095	35.7837
			149.273	172.668	39.2472
			159.401	189.79	62.3803
			184.332	203.934	77.9918
			199.981	228.984	88.2656
			215.81	246.572	116.778
			259.244	249.542	128.949
			290.918	260.638	142.916
			341.376	280.645	150.733
			9.92107	270.052	158.21
			28.3708	226.761	177.647
			61.6687	240.013	202.952
			87.9708	254.571	234.971
			110.127	273.292	250.067
			125.972	282.398	72.2461
			136.77	283.041	98.6248
			154.097	301.201	143.513
			163.491	310.372	172.478
			173.257	326.9	189.884
			195.866	345.467	215.379
			224.968	7.51587	226.071
			273.468	17.9471	250.398
			294.697	24.3804	276.07
			308.785	56.8901	294.544
			331.054	69.7201	332.346
			358.934	86.6594	7.3643
			24.3872	104.333	47.8193
			41.7789	105.15	57.6454
			58.3652	115.549	61.4985
			71.7624	133.309	23.686
			85.3945	148.96	29.4253
			110.223	157.595	38.5048
			123.606	169.067	41.6094
			138.781	178.347	69.2243
			216.117	179.854	94.049
			235.17	181.945	123.815
			248.012	191.468	133.712
			304.746	204.6	184.746
			324.579	206.763	268.885
			341.213	212.903	315.292
			24.3048	226.022	345.765
			54.2892	232.306	4.10567
			78.376	239.883	12.4804
			146.872	245.103	37.9574
			166.158	253.026	87.2987
			191.054	256.301	206.71
			211.561	258.085	282.524
			255.389	260.546	302.843
			291.42	266.033	319.227
			305.641	274.11	333.936
			355.09	299.034	89.304
			14.3562	314.454	45.7045
			25.34	318.959	56.2501
			95.4612	330.995	110.8
			112.878	343.008	180.395
			121.967	280.153	221.445
			132.057	19.251	236.991
			154.888	40.1563	253.392
			166.507	55.7032	282.702
			210.149	78.1505	309.78
			231.129	95.1302	331.823
			244.603	113.013	5.02303
			258.551	132.139	17.2129
			277.585	145.548	41.4989
			286.738	149.042	65.6128
			329.438	170.679	92.655
			355.996	196.17	123.451
			46.9663	244.143	186.024
			95.9248	266.923	264.064
			107.023	282.442	282.357
			121.307	304.838	292.815
			156.344	319.768	310.861
			168.649	12.847	339.351
			182.822	19.8001	9.11384
			194.059	26.9722	24.2976
			209.499	38.4287	50.9177
			225.338	73.1576	69.5356
			250.471	83.5733	79.1404
			268.829	91.9361	83.1065
			295.929	98.8028	89.2328
			333.038	136.917	103.144
			4.61483	169.489	145.96
			29.4132	191.48	157.081
			44.9516	201.355	166.371
			76.2015	240.473	279.676
			135.955	268.912	331.848
			152.596	282.865	337.935
			176.832	307.037	343.558
			191.018	317.47	43.9786
			208.655	341.927	62.156
			227.462	32.5468	72.09
			237.834	73.2897	90.2788
			276.815	76.8942	114.055
			313.789	85.2103	128.728
			13.3004	134.461	148.049
			33.0806	147.836	178.657
			50.6853	180.656	190.087
			64.0547	189.257	219.573
			79.3375	208.526	315.119
			101.82	214.063	336.414
			129.055	230.371	348.659
			187.305	233.37	80.201
			200.47	250.277	85.7028
			233.484	267.516	104.082
			248.676	271.712	132.368
			261.765	273.742	170.672
			301.17	333.62	189.986
			347.233	357.32	199.269
			65.7506	6.15668	232.608
			95.538	16.4229	256.722
			120.778	22.7298	311.705
			139.233	32.209	325.535
			161.945	35.11	342.804
			189.292	69.8714	8.95535
			206.248	81.8604	25.1661
			222.251	96.7844	28.0767
			234.939	103.404	57.2838
			244.676	113.315	98.3717
			253.805	137.883	116.548
			265.073	138.712	124.708
			275.008	144.616	155.454
			330.691	161.528	198.892
			338.982	166.78	247.496
			347.091	178.782	276.771
			4.589	212.09	315.323
			57.2593	220.008	335.282
			80.9625	234.587	100.156
			101.116	246.248	8.74251
			116.511	254.319	19.5095
			139.3	302.309	44.7455
			152.708	341.613	90.6707
			164.444	13.4066	153.608
			180.576	15.6844	286.219
			221.044	20.5038	302.952
			316.522	39.1491	326.799
			328.156	49.3477	3.10141
			358.18	55.0288	53.2252
			14.567	92.535	69.0063
			34.6407	124.201	110.683
			65.7993	129.081	119.485
			85.4477	163.277	134.04
			102.641	177.195	208.289
			124.108	193.422	241.951
			140.079	211.536	321.196
			159.136	221.153	13.219
			174.153	237.536	35.0342
			220.307	275.391	60.5621
			289.689	334.761	69.1474
			299.515	6.3013	91.824
			310.15	36.0328	101.565
			350.593	87.2669	115.219
			40.9052	97.1586	156.466
			57.0631	110.88	166.45
			68.4386	136.074	174.396
			86.9013	137.129	188.76
			104.384	163.029	195.69
			120.756	168.422	204.572
			152.062	174.715	211.009
			192.806	179.951	217.403
			210.169	217.903	255.684
			233.221	233.395	277.32
			260.081	237.353	297.951
			272.559	251.691	315.46
			306.617	276.844	9.01749
			324.799	287.058	30.92
			335.963	300.655	58.3876
			344.087	310.303	83.2318
			353.506	350.742	99.1777
			13.369	21.8961	136.255
			33.0724	33.7408	196.775
			46.4375	42.9235	205.344
			67.1881	43.5245	213.596
			108.994	53.258	220.256
			139.251	67.7401	256.546
			178.416	97.7131	290.25
			211.12	110.484	300.168
			228.334	123.346	312.986
			240.172	134.796	327.998
			255.316	149.523	8.01458
			260.717	159.551	36.1309
			264.516	181.622	51.6657
			268.708	190.896	59.609
			273.943	195.816	119.214
			280.142	209.708	134.496
			294.284	240.804	152.139
			302.588	268.457	182.727
			309.198	272.977	204.278
			316.059	289.743	225.196
			329.674	310.587	247.054
			343.367	344.132	283.319
			353.116	15.0201	313.795
			52.9543	21.2178	39.0229
			82.3606	76.1184	86.8736
			96.0424	82.7368	127.008
			144.683	103.795	206.596
			188.279	162.337	271.169
			216.202	176.14	266.857
			239.173	197.447	254.745
			252.783	218.878	258.044
			291.95	238.42	263.761
			306.406	259.903	294.577
			339.404	269.619	307.765
			31.1241	288.802	356.33
			119.938	316.953	23.8869
			134.863	336.897	35.2621
			156.57	4.93984	46.4085
			227.711	10.9549	67.7873
			291.279	17.4279	79.7742
			316.876	32.1894	86.839
			331.05	57.4134	94.66
			357.998	62.501	112.98
			21.4048	83.4059	156.988
			45.2552	92.3764	171.938
			94.261	104.038	183.89
			155.79	118.063	186.384
			176.983	126.671	203.444
			193.973	138.064	226.174
			216.86	150.262	272.867
			242.322	187.619	286.758
			265.864	221.825	292.264
			279.225	233.285	302.49
			340.539	251.855	334.253
			356.368	280.855	344.027
			44.0856	287.989	339.739
			69.732	296.893	347.278
			94.2821	305.378	351.692
			106.932	321.739	3.5063
			119.761	328.187	41.561
			133.696	332.949	50.4247
			142.944	346.622	67.9288
			155.815	355.225	80.7559
			165.227	13.582	104.202
			180.85	26.1179	126.706
			194.525	62.4065	150.287
			203.84	101.515	170.517
			212.681	114.908	207.643
			222.047	121.875	253.693
			230.98	130.094	259.74
			255.468	140.151	271.1
			274.665	152.634	275.234
[truncated: 2,511 more rows]

## Sheet: Figure 3-Figure supplement 4 D 
Polar Plot:			Phase histogram:
	M4 Unit 1			M4 Unit 1
	Spike Phase			Normalised Spike Count
	353.581		Angle
	56.1879		30	0.0763916
	4.67512		60	0.0781682
	10.41		90	0.0799447
	54.3725		120	0.0750099
	77.5209		150	0.0769838
	102.438		180	0.0754047
	141.006		210	0.0854718
	151.515		240	0.0874457
	174.938		270	0.0892223
	183.66		300	0.0967233
	195.737		330	0.0965259
	205.304		360	0.0827083
	215.385		30	0.0763916
	226.454		60	0.0781682
	256.565		90	0.0799447
	268.71		120	0.0750099
	289.175		150	0.0769838
	299.848		180	0.0754047
	312.146		210	0.0854718
	327.334		240	0.0874457
	19.2598		270	0.0892223
	25.6275		300	0.0967233
	69.4227		330	0.0965259
	88.4132		360	0.0827083
	104.898
	136.243			M4 Unit 1
	188.212		Preferred Phase Angle:	280.3
	202.672
	211.886
	221.679
	256.468
	273.411
	283.987
	293.981
	317.985
	329.076
	348.163
	8.09815
	38.9083
	45.2038
	92.4111
	100.234
	130.19
	135.441
	207.887
	216.838
	232.865
	259.034
	282.67
	308.685
	346.823
	18.3265
	23.2356
	103.53
	132.194
	177.061
	199.208
	230.252
	300.752
	311.436
	358.358
	18.2382
	39.8422
	49.1842
	52.3353
	81.198
	131.346
	144.541
	181.615
	215.206
	244.181
	257.958
	271.109
	278.982
	294.855
	300.02
	329.516
	341.441
	352.708
	7.38561
	20.1542
	38.3035
	72.992
	89.0287
	232.295
	290.448
	299.68
	306.246
	347.182
	60.5712
	90.0202
	111.332
	136.102
	154.902
	170.423
	195.937
	206.718
	236.64
	251.291
	258.169
	266.25
	298.808
	86.2302
	146.903
	159.318
	185.291
	192.301
	208.269
	215.081
	230.816
	235.167
	245.145
	266.76
	285.871
	297.801
	312.659
	333.914
	341.838
	353.939
	6.76524
	29.2707
	42.271
	63.2907
	82.6685
	128.203
	188.244
	270.907
	303.308
	333.742
	354.937
	43.4977
	60.4549
	78.6701
	106.795
	148.627
	176.633
	193.093
	208.807
	328.292
	5.20153
	29.9749
	69.6471
	85.7447
	101.739
	131.378
	141.913
	159.445
	205.686
	230.395
	233.186
	263.65
	297.572
	5.22443
	51.0747
	77.987
	123.596
	131.292
	136.572
	159.021
	178.397
	186.805
	197.448
	208.789
	229.379
	249.673
	262.054
	270.106
	273.61
	283.566
	298.929
	314.038
	319.767
	333.477
	26.2003
	36.5801
	70.6085
	103.795
	120.236
	131.032
	136.108
	147.367
	154.376
	163.301
	200.093
	227.648
	238.026
	252.071
	256.838
	263.564
	268.549
	271.972
	278.627
	290.974
	299.293
	325.688
	2.07244
	10.5572
	46.9554
	63.4869
	99.7648
	116.239
	147.121
	173.351
	184.736
	201.601
	205.412
	221.371
	240.442
	247.419
	250.352
	264.499
	284.324
	301.243
	307.045
	315.392
	12.5724
	34.1358
	55.3048
	62.1844
	68.4854
	85.682
	121.087
	161.354
	181.07
	201.347
	215.99
	226.999
	235.537
	243.363
	252.549
	258.1
	275.687
	286.777
	288.603
	294.483
	334.26
	21.8096
	41.5809
	72.3009
	93.648
	100.579
	133.538
	152.379
	164.944
	199.064
	219.222
	239.263
	251.732
	257.452
	265.799
	279.019
	299.152
	329.551
	33.5567
	42.217
	49.0514
	65.7858
	90.381
	94.8227
	156.563
	169.682
	179.534
	204.537
	222.269
	251.149
	262.544
	279.635
	286.559
	319.177
	327.496
	347.968
	30.7347
	50.052
	105.188
	114.94
	154.97
	179.896
	186.582
	205.166
	214.45
	224.662
	235.855
	258.934
	278.526
	282.443
	301.584
	314.241
	350.393
	37.7229
	107.558
	111.951
	139.461
	151.459
	168.958
	186.417
	192.343
	212.099
	238.946
	250.389
	265.743
	288.412
	299.9
	311.578
	326.283
	17.4193
	38.573
	63.6653
	100.634
	128.946
	142.851
	155.517
	161.051
	183.213
	188.567
	211.415
	250.018
	261.641
	280.925
	307.26
	349.807
	50.2185
	152.205
	166.984
	174.127
	217.324
	237.024
	268.491
	279.725
	288.268
	301.462
	323.264
	342.649
	351.103
	8.64576
	41.0278
	68.1821
	85.2784
	119.283
	203.77
	225.844
	247.452
	264.938
	280.059
	294.639
	324.687
	353.952
	15.7032
	21.8802
	36.796
	58.6829
	67.2471
	88.1153
	111.682
	120.906
	133.803
	146.766
	151.226
	156.888
	170.488
	182.652
	191.052
	193.397
	212.233
	246.476
	264.51
	12.9294
	69.8078
	99.8674
	133.63
	150.964
	176.202
	203.491
	214.657
	228.382
	234.825
	240.088
	253.4
	265.864
	288.144
	299.907
	310.606
	317.371
	350.176
	79.3417
	151.107
	187.521
	201.13
	240.061
	256.435
	284.16
	289.219
	304.138
	310.593
	326.388
	329.28
	340.881
	346.145
	5.01809
	51.3687
	75.8843
	136.117
	164.954
	189.384
	206.065
	252.379
	275.975
	296.363
	311.628
	330.372
	346.599
	354.128
	358.566
	5.25139
	11.404
	20.5821
	31.6587
	63.8844
	95.1966
	145.401
	183.177
	196.668
	240.655
	281.844
	288.557
	329.736
	340.792
	123.017
	9.29215
	22.5894
	31.249
	49.5202
	54.7715
	73.4092
	78.8356
	102.287
	112.929
	155.391
	191.025
	215.12
	299.669
	307.504
	323.335
	354.257
	5.8451
	16.1001
	24.8469
	39.1969
	48.1053
	55.6334
	69.0109
	80.232
	93.4956
	141.278
	195.99
	200.765
	226.393
	232.689
	251.597
	278.822
	289.029
	299.064
	308.354
	324.435
	338.923
	357.502
	12.195
	27.7227
	34.7381
	49.1581
	68.2271
	88.1246
	131.34
	138.977
	232.784
	265.054
	358.319
	23.0448
	65.7984
	115.491
	132.424
	153.779
	185.442
	192.034
	198.57
	209.104
	224.732
	233.452
	254.699
	288.566
	335.135
	343.625
	5.39133
	78.0712
	112.304
	121.969
	128.907
	162.699
	209.66
	235.103
	255.269
	268.443
	285.863
	296.947
	303.456
	316.712
	344.196
	349.689
	354.259
	15.4404
	24.5555
	65.7545
	82.3024
	88.096
	106.805
	110.713
	136.013
	165.86
	171.237
	180.095
	199.431
	218.556
	228.041
	258.976
	273.998
	279.731
	296.132
	308.048
	323.839
	350.52
	42.6765
	78.1322
	125.407
	148.413
	181.34
	203.886
	218.02
	245.324
	260.984
	283.901
	291.238
	298.444
	309.366
	322.395
	339.516
	11.5835
	44.9238
	91.0121
	158.725
	181.859
	212.96
	225.55
	237.275
	249.21
	266.298
	276.9
	285.504
	298.273
	317.024
	326.754
	355.096
	26.5169
	51.093
	76.1052
	125.621
	153.922
	195.729
	205.416
	219.772
	238.098
	275.25
	291.558
	354.719
	23.8516
	37.8937
	58.7133
	84.717
	99.928
	118.22
	129.099
	186.227
	190.697
	206.902
	217.182
	262.821
	276.015
	281.385
	309.567
	321.425
	334.213
	344.623
	279.826
	2.5061
	10.1748
	19.5132
	48.463
	83.228
	151.784
	200.991
	204.259
	247.511
	268.351
	290.282
	315.503
	347.387
	11.7251
	33.4002
	50.043
	58.9504
	63.102
	67.2284
	76.15
	84.8209
	100.05
	106.846
	121.749
	132.144
	152.2
	170.61
	186.637
	203.532
	207.081
	216.107
	266.809
	284.621
	308.411
	328.699
	338.655
	350.825
	1.52097
	22.9008
	32.4647
	38.0818
	73.6947
	93.2507
	110.977
	121.625
	134.147
	148.509
	181.781
	259.11
	263.422
	289.053
	331.345
	333.476
	358.364
	22.9268
	35.699
	53.3753
	67.279
	92.1877
	107.11
	150.841
	164.463
	183.311
	194.355
	207.081
	224.336
	241.879
	254.829
	300.284
	322.124
	341.896
	3.62465
	29.7451
	42.9496
	76.7455
	101.709
	119.796
	153.181
	173.273
	205.487
	221.933
	233.465
	242.4
	252.179
	257.111
	284.395
	302.453
	319.403
	339.981
	10.2787
	41.1523
	47.6128
	73.69
	88.0709
	126.637
	142.07
	176.059
	193.843
	215.318
	227.67
	254.858
	272.648
	293.147
	298.39
	321.892
	335.969
	290.348
	169.066
	211.847
	217.405
	233.077
	253.181
	272.469
	317.054
	338.192
	355.194
	314.594
	14.2082
	21.5952
	32.8532
	42.817
	59.9485
	194.476
	204.89
	233.047
	259.452
	273.738
	321.312
	332.836
	2.54665
	15.0166
	27.5526
	40.9322
	71.1295
	84.9938
	112.349
	135.967
	154.8
	163.644
	186.562
	203.958
	210.087
	230.234
	250.766
	271.93
	288.259
	302.622
	307.431
	327.222
	8.7281
	43.2257
	60.0206
	72.6346
	85.6627
	104.387
	127.633
	132.394
	149.474
	211.377
	227.113
	243.519
	273.186
	286.829
	291.309
	308.384
	320.121
	334.974
	343.903
	358.177
	13.7769
	31.6511
	53.9885
	63.9837
	76.527
	91.6825
	97.481
	131.277
	153.975
	245.364
	263.573
	274.108
	291.136
	302.946
	311.86
	319.713
	337.425
	345.739
	313.859
	22.0779
	36.9551
	50.1865
	74.6345
	138.68
	194.306
	212.973
	230.509
	243.724
	262.24
	274.831
	278.316
	288.855
	316.638
	330.829
	350.913
	21.3826
	36.3474
	58.2406
	71.947
	97.4755
	134.874
	161.782
	190.233
	193.65
	203.085
	229.741
	247.568
	263.412
	273.617
	286.143
	294.023
	301.071
	333.922
	281.458
	15.3135
	26.1417
	51.6
	71.8167
	82.0185
	86.5626
	99.6113
	115.341
	171.259
	195.62
	210.219
	216.242
	249.757
	263.14
	271.091
	316.136
	24.3863
	86.2347
	111.005
	140.75
	146.831
	153.207
	161.954
	178.366
	215.066
	224.263
	238.258
	253.519
	260.001
	263.077
	282.177
	289.687
	321.702
	37.8633
	80.1382
	92.2871
	123.725
	129.629
	146.185
	172.685
	191.791
	228.645
	244.597
	257.981
	267.102
	296.023
	306.611
	332.362
	347.311
	354.108
	13.3844
	28.7324
	35.8786
	44.5924
	57.6813
	67.8146
	77.3071
	88.0288
	119.034
	189.365
	208.925
	214.614
	230.291
	251.419
	309.754
	319.419
	351.428
	3.18561
	24.8893
	47.8058
	71.8873
	87.5648
	110.504
	118.544
	127.7
	138.993
	151.529
	174.118
	200.494
	224.449
	289.755
	305.65
	325.267
	247.783
	22.8685
	69.1772
	72.2109
	94.4849
	107.689
	145.77
	173.062
	211.8
	227.415
	232.326
	245.576
	250.886
	257.4
	269.115
	279.605
	288.265
	293.547
	316.681
	330.624
	354.897
	46.8486
	68.6651
	89.3732
	105.992
	123.673
	152.962
	175.213
	187.97
	224.676
	233.163
	248.34
	255.384
	267.261
	280.416
	291.112
	298.243
	308.497
	315.555
	327.19
	30.9228
	34.9622
	48.9825
	56.6233
	84.7709
	90.2027
	115.959
	136.706
	208.749
	232.861
	238.24
	262.439
	272.558
	302.089
	328.396
	2.42473
	26.2969
	28.455
	34.7605
	46.4104
	56.7856
	161.993
	173.113
	190.183
	197.502
	213.676
	280.89
	298.952
	312.431
	329.436
	338.931
	353.447
	18.8376
	32.9079
	42.7093
	55.7428
	66.6984
	77.45
	88.7019
	103.188
	113.869
	132.215
	159.609
	176.873
	192.685
	212.471
	238.582
	267.649
	270.925
	283.362
	287.004
	312.634
	337.078
	358.863
	22.4688
	47.3291
	55.3697
	75.871
	80.4796
	106.299
	118.339
	126.09
	134.782
	141.018
	144.62
	154.769
	161.069
	168.92
	184.126
	200.909
	233.508
	242.069
	259.895
	267.234
	293.257
	297.33
	344.655
	69.4142
	115.052
	151.001
	177.07
	279.841
	302.246
	320.439
	346.546
	5.43268
	10.2052
	16.3545
	28.3987
	48.188
	68.5591
	88.2972
	109.011
	142.122
	163.946
	207.656
	231.331
	260.03
	268.901
	279.18
	281.854
	315.9
	325.886
	345.547
	16.8598
	31.4296
	65.5187
	80.856
	109.374
	117.22
	127.526
	137.017
	145.661
	161.51
	172.931
	179.987
	198.176
	211.614
	234.086
	240.824
	248.483
	297.67
	311.076
	325.206
	9.27006
	16.1727
	84.0858
	123.774
	168.808
	182.812
	196.251
	219.186
	231.854
	240.871
	251.667
	261.358
	273.262
	278.979
	286.251
	289.359
	292.112
	297.443
	306.429
	310.097
	315.32
	318.508
	325.783
	329.383
	10.2713
	17.2205
	66.162
	165.775
	192.276
	224.966
	252.088
	267.477
	287.561
	322.328
	339.213
	355.394
	13.8234
	31.0281
	45.3643
	64.252
	211.139
	292.974
	299.145
	316.005
	48.545
	75.2861
	87.917
	105.275
	128.908
	139.545
	150.485
	172.379
	177.714
	183.195
	192.574
	232.437
	255.228
	302.604
	323.881
	341.487
	9.98519
	33.2219
	56.2122
	83.8378
	87.357
	115.951
	122.085
	144.386
	159.857
	172.869
	193.486
	214.068
	238.295
	254.902
	260.893
	278.172
	311.116
	324.098
	334.919
	344.49
	357.15
	8.80347
	28.6764
	40.6063
	53.3555
	105.764
	133.586
	201.709
	229.154
	235.027
	256.023
	304.633
	330.926
	246.107
	11.336
	42.1614
	53.3921
	71.818
	100.915
	154.406
	176.829
	189.571
	210.795
	222.573
	226.261
	241.168
	245.09
	256.887
	354.977
	4.08807
	40.1634
	57.8093
	67.0435
	80.5049
	89.4551
	97.225
	133.137
	170.847
	185.755
	196.79
	201.246
	224.674
	231.124
	260.932
	269.798
	287.131
	300.456
	304.648
	306.08
	311.61
	317.904
	323.964
	329.249
	336.309
	347.489
	8.30029
	12.2707
	42.6758
	51.5127
	85.6639
	89.1524
	119.649
	145.188
	161.164
	229.362
	233.355
	254.988
	271.518
	295.797
	320.938
	341.63
	357.16
	9.31879
	19.7449
	27.8557
	40.5712
	49.9727
	55.1793
	68.0511
	84.8566
	104.873
	146.424
	207.762
	259.089
	277.291
	312.368
	318.182
	335.797
	353.646
	2.74546
	7.69515
	22.1967
	45.4799
	72.1311
	83.9408
	104.198
	122.677
	138.221
	148.55
	163.794
	169.975
	179.875
	182.758
	201.204
	212.378
	214.832
	251.96
	257.471
	275.643
	318.044
	322.034
	334.62
	11.0968
	62.6202
	76.8234
	89.8946
	102.377
	122.274
	168.656
	193.211
	204.047
	218.926
	234.712
	258.86
	270.119
	298.207
	333.823
	338.13
	6.33326
	18.468
	39.5818
	63.3495
	76.8183
	93.5303
	115.317
	125.323
	134.597
	156.594
	182.759
	198.006
	208.814
	220.372
	224.602
	234.244
	248.475
	274.783
	287.358
	317.436
	333.09
	349.861
	357.164
	14.7487
	34.9951
	51.9094
	60.7483
	81.1707
	91.8942
	98.0515
	113.529
	121.141
	127.711
	133.611
	148.378
	162.146
	169.053
	188.558
	219.3
	243.055
	261.132
	297.384
	309.968
	324.95
	336.037
	340.885
	5.20096
	24.7077
	139.787
	188.701
	225.353
	242.383
	279.784
	298.373
	306.303
	316.901
	325.001
	340.416
	346.757
	350.86
	136.115
	18.3432
	28.4729
	39.0334
	63.4063
	82.4257
	95.0539
	109.955
	154.141
	168.839
	256.165
	272.977
	288.375
	312.351
	334.299
	351.478
	15.2673
	31.1895
	48.7192
	61.6655
	77.7536
	89.5037
	109.353
	123.67
	158.904
	202.319
	237.859
	269.532
	328.535
	356.829
	31.2279
	50.908
	62.2008
	110.507
	123.857
	148.542
	159.494
	169.146
	176.604
	186.805
	198.75
	210.02
	227.369
	244.636
	258.219
	263.454
	268.785
	280.558
	292.829
	301.338
	313.505
	326.574
	353.362
	13.4538
	59.7238
	99.1174
	104.807
	139.436
	178.015
	186.157
	194.785
	201.669
	217.242
	225.514
	239.069
	252.169
	269.588
	299.401
	318.605
	335.588
	349.394
	7.61585
	24.8909
	51.8402
	100.842
	196.886
	211.48
	254.705
	273.117
	294.225
	314.51
	326.486
	358.419
	11.77
	50.8663
	75.7795
	91.1801
	106.905
	115.476
	131.568
	144.38
	169.235
	226.441
	246.679
	279.69
	312.401
	354.361
	13.7548
	38.3822
	57.5096
	83.9021
	99.3273
	127.499
	148.32
	179.394
	195.444
	206.361
	219.217
	246.916
	14.9811
	20.1427
	34.8531
	67.0712
	108.005
	126.896
	138.448
	154.247
	174.199
	205.709
	213.069
	261.476
	270.03
	275.508
	277.865
	285.201
	288.805
	304.637
	320.891
	325.585
	68.9881
	116.893
	128.574
	161.544
	164.217
	182.114
	203.642
	218.881
	233.032
	252.884
	261.946
	265.142
	271.225
	276.918
	284.399
	290.354
	298.84
	305.63
	312.206
	319.493
	327.956
	334.887
	350.302
	358.383
	8.44484
	30.1752
	51.1414
	111.017
	117.768
	129.934
	147.268
	163.196
	187.311
	209.138
	215.819
	228.112
	254.708
	278.754
	297.215
	310.73
	339.67
	354.214
	14.1892
	31.4531
	56.7294
	76.6099
	91.5165
	111.114
	143.955
	188.62
	237.743
	275.79
	296.727
	316.789
	350.178
	17.486
	28.2579
	36.8509
	52.3829
	69.2604
	99.7365
	118.551
	144.184
	153.674
	169.647
	180.659
	195.623
	208.173
	216.739
	233.905
	244.052
	251.39
	268.182
	289.693
	325.085
	331.954
	351.851
	3.11277
	16.7486
	28.0595
	78.1416
	99.5491
	120.157
	141.255
	161.444
	182.573
	200.434
	212.313
	219.816
	229.489
	241.557
	252.1
	262.843
	276.493
	297.404
	306.411
	325.064
	357.44
	13.1624
	31.3128
	49.7818
	110.374
	122.119
	141.41
	172.684
	182.905
	193.644
	205.659
	213.909
	221.202
	231.093
	234.513
	256.457
	264.785
	276.763
	287.476
	308.421
	332.704
	17.7713
	43.4759
	85.7386
	96.3811
	111.132
	137.745
	151.001
	162.906
	167.068
	179.648
	187.379
	199.941
	229.298
	259.482
	269.025
	287.692
	297.242
	317.625
	331.327
	350.948
	3.50399
	53.9678
	70.932
	103.162
	152.646
	169.581
	200.745
	207.319
	225.867
	247.025
	264.918
	290.894
	309.928
	321.678
	339.29
	355.368
	47.7107
	107.524
	129.189
	147.685
	182.255
	201.001
	212.682
	251.115
	255.145
	265.154
	276.133
	297.613
	307.665
	336.969
	351.1
	4.91886
	14.0296
	51.6922
	85.1699
	129.156
	157.295
	185.936
	205.367
	217.173
	232.812
	258.117
	276.921
	292.962
	298.066
	306.07
	313.264
	325.357
	9.98692
	25.381
	53.7241
	67.2291
	88.6283
	126.369
	132.544
	173.939
	193.684
	211.418
	226.431
	238.682
	251.841
	271.947
	284.327
	297.426
	309.641
	323.309
	351.069
	14.6045
	33.4205
	40.5821
	58.5828
	173.049
	241.761
	276.273
	316.24
	326.339
	3.46946
	69.3109
	79.0636
	96.1984
	104.297
	115.369
	124.797
	140.034
	166.41
	200.208
	221.469
	272.242
	307.853
	324.158
	13.0502
	50.6002
	78.7531
	92.9621
	116.133
	149.948
	155.921
	164.82
	190.46
	226.115
	238.432
	242.82
	256.622
	267.48
	280.545
	297.24
	310.728
	331.714
	105.146
	112.092
	134.72
	138.982
	167.512
	182.39
	209.467
	219.503
	277.089
	293.881
	311.537
	353.136
	23.6512
	41.061
	48.3731
	57.1053
	77.4752
	88.9602
	108.897
	117.311
	135.567
	161.732
	189.372
	207.176
	272.765
	296.078
	301.045
	325.718
	341.427
	61.2819
	79.728
	105.746
	137.818
	175.582
	197.054
	208.363
	228.586
	237.895
	249.791
	260.45
	273.107
	283.035
	296.262
	329.696
	350.482
	4.71677
	18.9658
	48.3624
	81.5097
	91.5632
	114.815
	134.863
	148.646
	159.884
	185.75
	198.009
	230.382
	243.525
	247.853
	253.237
	260.899
	276.039
	285.751
	308.319
	332.216
	345.579
	135.588
	16.6225
	25.961
	36.7471
	48.2856
	60.6003
	65.0414
	70.948
	79.6188
	87.5567
	106.403
	135.497
	161.851
	233.135
	254.236
	296.849
	336.044
	350.022
	90.8422
	20.0977
	45.1736
	53.0222
	62.4656
	75.3296
	82.3844
	90.9791
	108.718
	123.401
	139.277
	153.152
	176.436
	182.615
	196.144
	216.055
	247.574
	266.352
	296.554
	308.798
	336.375
	4.52508
	39.6826
	55.7829
	76.1089
	91.9577
	116.357
	132.203
	144.772
	152.72
	179.576
	202.853
	217.877
	287.029
	316.478
	332.341
	341.874
	357.788
	21.6499
	42.2786
	58.4317
	80.632
	101.952
	165.801
	176.047
	188.303
	199.37
	215.47
	226.401
	261.993
	334.092
	48.2407
	99.5828
	137.346
	153.185
	187.319
	208.08
	218.863
	237.927
	252.959
	263.583
	269.81
	275.872
	286.127
	295.237
	307.178
	320.37
	323.826
	315.069
	19.2891
	92.9673
	169.879
	230.279
	287.258
	306.098
	324.055
	269.577
	9.93767
	23.6653
	37.5158
	63.4894
	107.873
	127.759
	136.491
	150.068
	169.362
	193.582
	201.471
	225.184
	306.066
	324.056
	45.0924
	67.8918
	74.1331
	108.61
	114.232
	144.751
	150.455
	156.296
	170.74
	175.959
	186.279
	202.514
	227.193
	251.585
	255.548
	262.745
	272.904
	281.315
	284.72
	291.291
	295.163
	299.219
	302.913
	306.686
	317.623
	322.907
	336.612
	349.65
	5.22567
	17.5406
	31.0754
	48.0216
	112.719
	142.723
	233.355
	246.252
	248.38
	254.745
	273.469
	280.581
	288.377
	297.513
	300.799
	313.02
	340.186
	18.6044
	28.0908
	37.5117
	61.8448
	86.5219
	100.919
	109.867
	128.396
	216.998
	258.341
	292.8
	308.95
	322.939
	342.286
	55.9756
	10.3708
	13.739
	42.8462
	62.6263
	75.3305
	104.233
	118.371
	130.406
	136.476
	144.992
	164.185
	193.89
	204.668
	215.375
	223.806
	233.788
	241.633
	244.893
	249.535
	254.183
	263.879
	279.098
	299.599
	321.511
	328.959
	343.466
	14.5667
	26.1977
	42.4335
	64.6661
	79.5205
	99.9283
	104.267
	116.754
	119.584
	134.937
	156.176
	163.758
	166.916
	224.146
	237.645
	276
	280.252
	307.696
	327.974
	333.63
	338.339
	9.87897
	23.5795
	38.1439
	49.0851
	62.9145
	94.5543
	116.76
	131.706
	152.404
	224.189
[truncated: 3,069 more rows]
