# Supplementary material for: Anatomical and physiological foundations of cerebello-hippocampal interaction
Source: eLife. 2019 Jun 17;8:e41896. doi: 10.7554/eLife.41896 (PMC6579515; doi:10.7554/eLife.41896)
Supplement: Figure 4—source data 1. [file elife-41896-fig4-data1.xlsx]

## Sheet: Figure 4 B
		Mean speed								Mean number of rewards
	Day of training	ME3	ME6	ME7	ME8	ME9	ME10	ME800	ME24	ME3	ME6	ME7	ME8	ME9	ME10	ME800	ME24
	1	5.273	6.279	3.987	8.642	5.835	4.7	4.351	6.884	11.33	6.333	13	37.67	13.67	9	10.67	32.67
	2	6.972	5.196	4.255	10.07	4.402	4.586	4.46	9.339	22.33	23.33	14	37.33	12.33	12.67	8.333	57.67
	3	5.967	7.069	7.499	10.55	7.586	6.286	7.196	9.823	13.67	33.33	28.67	47.33	28.67	16	11.33	66.67
	4	5.672	9.607	11.49	14.45	11.5	8.689	17.18	12.03	15.33	46.33	48.67	84.67	55.67	26.33	62.67	80.67
	5	6.05	10.53	12.95	13.94	13.19	5.423	10.67	11.32	22.33	40.33	52	84.33	90	17.33	31	73.33
	6	8.641	11.65	13.6	12.95	14.66	6.403	18.7	11.58	23	48.33	63	76.33	91.67	16	59.67	79
	7	11.64	12.96	13.07	13.4	15.93	8.54	24.11	11.89	33	61	57.5	65.5	121.5	25.5	99.5	82

## Sheet: Figure 4 C
			Theta Coherence
			HPC-Crus I				HPC-lobule II/III						HPC-lobuleVI
		Day of training	ME3	ME6	ME8	ME24	ME3	ME6	ME7	ME8	ME9	ME24	ME3	ME6	ME8	ME9	ME10	ME800
		1	0.4757	0.5147	0.4591	0.4962	0.4716	0.4646	0.4513	0.4628	0.4651	0.477	0.4666	0.4736	0.4786	0.4937	0.4613	0.4968
		2	0.4869	0.5153	0.4613	0.4937	0.4785	0.457	0.4573	0.4631	0.4632	0.4732	0.4699	0.4697	0.4796	0.4963	0.4605	0.5072
		3	0.4933	0.5274	0.4583	0.5011	0.4823	0.4626	0.4598	0.4617	0.4706	0.4783	0.4705	0.4736	0.4797	0.4991	0.4618	0.5131
		4	0.4886	0.5437	0.4654	0.4905	0.4725	0.4741	0.4724	0.4542	0.464	0.4744	0.4697	0.4761	0.4778	0.4854	0.4797	0.5107
		5	0.4884	0.5574	0.4634	0.4794	0.4763	0.4899	0.471	0.4518	0.4589	0.4648	0.4671	0.4798	0.4804	0.4816	0.4685	0.5118
		6	0.5008	0.5627	0.4629	0.5146	0.4815	0.4792	0.474	0.457	0.4659	0.4744	0.4742	0.4789	0.4877	0.4834	0.4932	0.5162
		7	0.5045	0.5546	0.4619	0.5059	0.4838	0.4751	0.4606	0.4605	0.4551	0.4591	0.4789	0.4763	0.4845	0.4709	0.484	0.5007

## Sheet: Figure 4 D
				Theta Coherence
				HPC-Crus I				HPC-lobule II/III						HPC-lobuleVI						Speed
			Distance from reward	ME3	ME6	ME8	ME24	ME3	ME6	ME7	ME8	ME9	ME24	ME3	ME6	ME8	ME9	ME10	ME800	ME3	ME6	ME7	ME8	ME9	ME10	ME800	ME24
			-76	0.501867	0.49178	0.464346	0.455875	0.472847	0.495307	0.467079	0.471318	0.461998	0.446792	0.474854	0.433212	0.476706	0.469069	0.475648	0.499097	7.10645	5.25746	6.14314	5.42789	6.90079	5.39929	10.3851	5.31002
			-75	0.514092	0.514639	0.460003	0.46196	0.473432	0.481926	0.457575	0.466064	0.468694	0.454024	0.47699	0.449028	0.474906	0.474633	0.472264	0.498868	7.33076	5.47471	6.57468	5.63073	7.31384	5.40968	10.4862	5.42008
			-74	0.524968	0.529068	0.455228	0.468836	0.473835	0.469434	0.446687	0.463562	0.473702	0.45664	0.481086	0.463272	0.473957	0.480847	0.471375	0.497901	7.48658	5.71833	6.93931	5.7936	7.60751	5.42649	10.3801	5.52971
			-73	0.531812	0.534381	0.452601	0.473607	0.473022	0.462658	0.437036	0.46377	0.476073	0.453252	0.485376	0.471732	0.474366	0.486035	0.473596	0.496635	7.55619	5.9604	7.19851	5.9001	7.71977	5.47386	10.1032	5.61984
			-72	0.534922	0.533429	0.453131	0.474732	0.470631	0.461547	0.430642	0.465465	0.476092	0.44782	0.487898	0.473942	0.475596	0.488592	0.47858	0.495545	7.55475	6.16442	7.33796	5.95868	7.6463	5.57905	9.71702	5.66295
			-71	0.535933	0.529345	0.455802	0.473414	0.466591	0.463893	0.428563	0.467291	0.474558	0.444355	0.48721	0.472291	0.476503	0.48962	0.485294	0.494866	7.5211	6.28882	7.36606	5.98059	7.47127	5.75097	9.30366	5.64308
			-70	0.53588	0.524528	0.458481	0.471751	0.46073	0.467968	0.430784	0.468486	0.472519	0.443923	0.483244	0.469579	0.476199	0.49037	0.492705	0.494695	7.474	6.31685	7.31787	5.96976	7.31288	5.99224	8.92525	5.57132
			-69	0.534832	0.520473	0.459544	0.471412	0.453439	0.473016	0.436092	0.468887	0.470713	0.446169	0.477537	0.467638	0.474706	0.490316	0.499955	0.495096	7.39166	6.29033	7.2451	5.94455	7.25394	6.30833	8.58972	5.47949
			-68	0.53266	0.517659	0.458708	0.473192	0.446437	0.478757	0.442406	0.468527	0.469467	0.450221	0.472248	0.46706	0.472968	0.488753	0.505958	0.496021	7.26307	6.27821	7.19047	5.95056	7.32739	6.68543	8.26416	5.40191
			-67	0.529533	0.515698	0.456701	0.476524	0.441948	0.484927	0.44802	0.467399	0.468937	0.454594	0.468528	0.467574	0.472266	0.485569	0.509602	0.497203	7.13846	6.31092	7.17039	6.03807	7.53019	7.06782	7.92008	5.36382
			-66	0.525662	0.5139	0.454648	0.479861	0.440667	0.491114	0.452549	0.465524	0.469187	0.457753	0.466112	0.468641	0.473496	0.481103	0.510602	0.498232	7.09965	6.37522	7.17789	6.23306	7.82662	7.37304	7.55503	5.37684
			-65	0.5212	0.51206	0.453608	0.482062	0.441053	0.496763	0.456429	0.463151	0.470081	0.459114	0.464446	0.469907	0.476751	0.475983	0.509914	0.498677	7.19534	6.46613	7.19414	6.52333	8.13644	7.5459	7.17628	5.43645
			-64	0.516781	0.511023	0.45412	0.483181	0.440717	0.501198	0.459688	0.460839	0.471127	0.459193	0.463295	0.471262	0.481321	0.470981	0.509198	0.49801	7.4133	6.61702	7.2003	6.85965	8.33979	7.60855	6.78896	5.5245
			-63	0.5139	0.512404	0.455887	0.484171	0.438378	0.503854	0.461465	0.459264	0.471476	0.459019	0.462272	0.472483	0.485959	0.466759	0.509679	0.495673	7.70003	6.87582	7.19445	7.17841	8.34352	7.64987	6.40759	5.61564
			-62	0.51443	0.517438	0.458068	0.486211	0.434982	0.504781	0.460729	0.458772	0.470195	0.459433	0.460749	0.472954	0.489287	0.463581	0.511383	0.491603	7.99834	7.27114	7.20959	7.4407	8.1661	7.76053	6.05996	5.68398
			-61	0.519297	0.525948	0.460037	0.490078	0.432907	0.504889	0.457466	0.459018	0.466702	0.46064	0.458753	0.472057	0.490373	0.46133	0.513294	0.486553	8.27388	7.79175	7.31209	7.6527	7.91607	7.98591	5.76888	5.71475
			-60	0.527324	0.536296	0.461761	0.495752	0.433354	0.505356	0.453094	0.45913	0.461193	0.462239	0.457317	0.469986	0.489183	0.459839	0.51407	0.481546	8.51427	8.35759	7.57248	7.84731	7.69213	8.33487	5.54179	5.71709
			-59	0.535911	0.546094	0.463365	0.502405	0.435122	0.506552	0.449442	0.458457	0.454754	0.463682	0.457299	0.467889	0.486458	0.459101	0.513144	0.477077	8.70601	8.8048	8.02957	8.05589	7.53699	8.80755	5.38152	5.71612
			-58	0.54305	0.553244	0.464538	0.508775	0.436767	0.507642	0.447376	0.457195	0.448814	0.464717	0.458601	0.466804	0.483165	0.459068	0.511689	0.473018	8.82592	8.98845	8.67128	8.29817	7.45018	9.39215	5.29716	5.72407
			-57	0.54824	0.556801	0.464664	0.513793	0.438544	0.507458	0.446573	0.45622	0.444224	0.465494	0.460846	0.466673	0.480048	0.459301	0.511925	0.469274	8.86897	8.93523	9.44129	8.58466	7.41091	10.0389	5.30034	5.72692
			-56	0.55176	0.557098	0.463594	0.517056	0.441455	0.505545	0.446384	0.45631	0.440927	0.466371	0.463849	0.466812	0.477443	0.459	0.514955	0.466355	8.87199	8.78683	10.2638	8.91353	7.40449	10.6648	5.38819	5.70656
			-55	0.553475	0.555267	0.462063	0.518813	0.445385	0.502278	0.446707	0.457551	0.438434	0.467554	0.467141	0.46693	0.47521	0.457631	0.519867	0.465236	8.89265	8.64384	11.0615	9.26082	7.44482	11.1999	5.52346	5.67094
			-54	0.552731	0.552672	0.461125	0.519543	0.44914	0.498407	0.448159	0.459284	0.43643	0.468877	0.469733	0.467128	0.472944	0.45549	0.524997	0.466521	8.97337	8.52614	11.7401	9.58419	7.57338	11.6034	5.63822	5.65511
			-53	0.549628	0.550448	0.461176	0.51957	0.451961	0.494658	0.451587	0.460559	0.43486	0.469967	0.470791	0.467283	0.470655	0.453492	0.529488	0.469594	9.12769	8.41072	12.1659	9.84655	7.84024	11.8171	5.6849	5.69067
			-52	0.545741	0.54917	0.461679	0.519025	0.454054	0.491507	0.457398	0.460831	0.433557	0.47054	0.470088	0.467209	0.469149	0.452489	0.533589	0.472646	9.34458	8.27797	12.221	10.0354	8.2818	11.7489	5.68171	5.77128
			-51	0.542813	0.548867	0.4618	0.518054	0.455562	0.489108	0.464972	0.460281	0.43208	0.470469	0.467667	0.467063	0.469319	0.452772	0.537756	0.473847	9.60335	8.13949	11.9143	10.162	8.89582	11.3567	5.68749	5.85544
			-50	0.541103	0.549294	0.461184	0.516823	0.455586	0.487323	0.472395	0.459468	0.43015	0.469721	0.463771	0.466898	0.471122	0.453997	0.541786	0.472923	9.88527	8.03494	11.402	10.2509	9.61404	10.7279	5.75283	5.91055
			-49	0.539772	0.549952	0.460023	0.51524	0.452803	0.485813	0.477321	0.458775	0.428135	0.468282	0.459456	0.466114	0.473622	0.455526	0.545014	0.471159	10.1476	8.00212	10.8792	10.3271	10.2897	10.0343	5.89401	5.9388
			-48	0.53831	0.549917	0.45861	0.513018	0.447218	0.484125	0.478716	0.458151	0.426871	0.466088	0.456513	0.463804	0.475855	0.456858	0.547115	0.469658	10.2738	8.04164	10.456	10.399	10.7269	9.4175	6.0823	5.95696
			-47	0.536935	0.548397	0.457304	0.510251	0.440786	0.481798	0.477164	0.457253	0.426994	0.46308	0.456206	0.45963	0.477521	0.45784	0.548066	0.468252	10.1141	8.11037	10.122	10.4502	10.7657	8.93669	6.25494	5.97184
			-46	0.536288	0.545792	0.456841	0.507724	0.436118	0.478612	0.473345	0.455983	0.428507	0.459418	0.458234	0.454478	0.479051	0.458651	0.547413	0.466247	9.65698	8.15524	9.79781	10.4509	10.3871	8.59848	6.35662	5.98509
			-45	0.537221	0.543663	0.457987	0.506483	0.435006	0.474777	0.467468	0.454864	0.43088	0.455615	0.460866	0.450272	0.481119	0.459467	0.544617	0.463848	9.07258	8.14888	9.42207	10.3819	9.73665	8.39723	6.37547	6.01061
			-44	0.540299	0.543321	0.460703	0.507073	0.437886	0.470765	0.460385	0.454565	0.433412	0.45233	0.462112	0.448682	0.483911	0.460077	0.540179	0.46236	8.53847	8.09044	9.00997	10.2479	9.03206	8.33221	6.33827	6.06917
			-43	0.544936	0.544622	0.464066	0.509172	0.443842	0.46704	0.453834	0.455161	0.43547	0.450088	0.461344	0.449796	0.486901	0.460177	0.535694	0.462744	8.12704	7.99113	8.63147	10.0707	8.46392	8.41375	6.28506	6.16021
			-42	0.549079	0.546193	0.467059	0.511757	0.45071	0.464107	0.449127	0.456303	0.436564	0.449236	0.459906	0.452242	0.48955	0.45987	0.532693	0.464298	7.84008	7.87659	8.35201	9.87918	8.15442	8.66456	6.249	6.24622
			-41	0.55023	0.546912	0.469232	0.513672	0.455866	0.462412	0.446611	0.457953	0.436475	0.449837	0.4599	0.454494	0.492003	0.459452	0.531781	0.465396	7.66876	7.79062	8.21178	9.70544	8.15823	9.10321	6.24039	6.27721
			-40	0.547349	0.5473	0.470738	0.514371	0.457976	0.461843	0.44641	0.460433	0.435392	0.451343	0.46218	0.455875	0.494844	0.458962	0.53294	0.465285	7.61067	7.77852	8.22606	9.58216	8.47369	9.70607	6.23866	6.23825
			-39	0.541688	0.549079	0.471914	0.514159	0.458094	0.461683	0.448555	0.463794	0.433817	0.452635	0.465626	0.456642	0.498393	0.458281	0.536094	0.464558	7.65556	7.86626	8.36903	9.53063	9.03796	10.3638	6.2049	6.16611
			-38	0.535313	0.552961	0.47285	0.513656	0.458528	0.461348	0.451986	0.467562	0.432278	0.452847	0.468472	0.457406	0.502391	0.457429	0.541016	0.464196	7.7775	8.04893	8.5639	9.54576	9.7132	10.8619	6.11347	6.11774
			-37	0.529261	0.557355	0.473428	0.513255	0.460504	0.460718	0.454383	0.471052	0.431039	0.452264	0.470256	0.458389	0.506078	0.456592	0.546851	0.464545	7.94196	8.28989	8.7184	9.59332	10.3207	10.9701	5.97867	6.13119
			-36	0.523871	0.559802	0.473689	0.513161	0.463127	0.459708	0.453893	0.473664	0.429973	0.452124	0.472128	0.459196	0.508542	0.456044	0.551897	0.465222	8.10715	8.54404	8.7832	9.6294	10.7474	10.6463	5.84732	6.20855
			-35	0.520201	0.559158	0.473914	0.513594	0.464723	0.4585	0.450528	0.475003	0.428832	0.453285	0.475106	0.459425	0.509316	0.456028	0.55424	0.465577	8.22549	8.79144	8.77922	9.63074	11.0173	10.0618	5.76779	6.31451
			-34	0.519657	0.556168	0.474343	0.514682	0.464973	0.458452	0.445732	0.475075	0.427778	0.455402	0.478667	0.459518	0.508778	0.456601	0.553077	0.465088	8.26739	9.03509	8.7724	9.60797	11.2352	9.41088	5.77129	6.38683
			-33	0.522384	0.552717	0.475019	0.516253	0.465348	0.461501	0.441422	0.474333	0.427521	0.457466	0.481294	0.460683	0.507823	0.457629	0.549312	0.463808	8.24377	9.26767	8.81441	9.58617	11.491	8.80691	5.86527	6.37564
			-32	0.526905	0.550549	0.475847	0.517842	0.467492	0.467933	0.439321	0.473263	0.428672	0.458598	0.48179	0.463694	0.507178	0.458884	0.544652	0.462705	8.18872	9.45598	8.89761	9.57375	11.8172	8.30003	6.02249	6.29357
			-31	0.531125	0.550268	0.476645	0.518797	0.471625	0.475603	0.440237	0.471852	0.430875	0.458345	0.479999	0.468213	0.507091	0.460055	0.540038	0.463014	8.12544	9.55472	8.96422	9.55665	12.1833	7.91077	6.18125	6.20504
			-30	0.533343	0.551502	0.477239	0.518465	0.476631	0.481638	0.443592	0.469596	0.432816	0.456909	0.476994	0.473426	0.507482	0.460826	0.535084	0.464998	8.05611	9.52768	8.96914	9.52483	12.4956	7.6482	6.2765	6.16193
			-29	0.532816	0.553879	0.477657	0.51668	0.481153	0.484502	0.448035	0.466209	0.43339	0.455288	0.474816	0.478675	0.508237	0.461124	0.529355	0.467622	7.97243	9.36862	8.93114	9.49282	12.6272	7.51805	6.27783	6.16905
			-28	0.53011	0.557509	0.478079	0.514205	0.484486	0.484733	0.452444	0.462293	0.432818	0.454727	0.475394	0.483307	0.509321	0.461287	0.523747	0.469208	7.86782	9.11337	8.90116	9.48132	12.4914	7.52195	6.20235	6.19827
			-27	0.526921	0.562284	0.478409	0.51239	0.486932	0.483919	0.456162	0.459059	0.432394	0.455752	0.479074	0.486348	0.510641	0.461831	0.519929	0.46858	7.74605	8.81752	8.89201	9.48323	12.1011	7.6481	6.10222	6.21953
			-26	0.524924	0.567051	0.478093	0.51222	0.489617	0.483004	0.458997	0.457454	0.433256	0.457783	0.484509	0.486841	0.511899	0.463023	0.518525	0.466244	7.62335	8.51976	8.8603	9.45716	11.5662	7.86409	6.03861	6.21982
			-25	0.524582	0.57013	0.476569	0.513728	0.493816	0.481757	0.461411	0.457753	0.435674	0.459735	0.490399	0.484753	0.512645	0.464842	0.518339	0.464137	7.52259	8.23057	8.75421	9.35848	11.0463	8.12672	6.0562	6.19296
			-24	0.525195	0.570531	0.473845	0.516105	0.500063	0.479669	0.464298	0.45962	0.439112	0.460877	0.496596	0.481328	0.512489	0.467243	0.517525	0.463904	7.46487	7.93993	8.57116	9.18245	10.6758	8.40284	6.16816	6.12106
			-23	0.525804	0.568574	0.47078	0.518029	0.507573	0.476924	0.468262	0.46225	0.442426	0.461107	0.503311	0.478434	0.511295	0.470128	0.51503	0.465623	7.45937	7.63432	8.35473	8.97916	10.4935	8.67014	6.34506	5.98518
			-22	0.525932	0.565729	0.468759	0.518096	0.514589	0.474423	0.47319	0.464817	0.444437	0.460595	0.510125	0.477513	0.509316	0.473117	0.510816	0.468075	7.48827	7.32286	8.14331	8.82193	10.4289	8.8849	6.51223	5.7977
			-21	0.525718	0.563684	0.468499	0.515669	0.519649	0.473076	0.478453	0.467085	0.444921	0.459405	0.515981	0.47895	0.507114	0.475772	0.505484	0.470448	7.49894	7.04318	7.94735	8.75674	10.3559	8.96529	6.57855	5.60761
			-20	0.525502	0.563024	0.469228	0.511493	0.522585	0.473221	0.48329	0.469381	0.444915	0.457492	0.51973	0.482022	0.505185	0.478028	0.500009	0.473378	7.43239	6.82917	7.77105	8.77598	10.1692	8.85197	6.49093	5.4636
			-19	0.525175	0.562703	0.469511	0.507019	0.524319	0.474602	0.487154	0.472036	0.445715	0.454894	0.520876	0.485183	0.503597	0.480106	0.495373	0.477828	7.2777	6.68527	7.63895	8.83317	9.82977	8.58557	6.27642	5.38064
			-18	0.524036	0.561046	0.468675	0.503117	0.52598	0.476732	0.489893	0.475025	0.447738	0.451879	0.520348	0.486859	0.502063	0.482115	0.492119	0.483424	7.08204	6.59376	7.59327	8.88436	9.35715	8.27868	6.03182	5.34182
			-17	0.521605	0.557305	0.46712	0.499725	0.52831	0.479268	0.491586	0.477861	0.450465	0.449071	0.520138	0.486442	0.500308	0.483934	0.490191	0.48833	6.90631	6.53336	7.66247	8.91574	8.80235	8.02831	5.85643	5.32096
			-16	0.518354	0.552224	0.465562	0.49655	0.531487	0.482039	0.492254	0.479673	0.45319	0.447298	0.521535	0.484519	0.498243	0.485335	0.489179	0.491123	6.78622	6.49283	7.83152	8.92383	8.23432	7.87894	5.79519	5.30113
			-15	0.515009	0.547561	0.464312	0.493766	0.535107	0.48479	0.491941	0.479617	0.455557	0.447025	0.523833	0.482194	0.495893	0.486171	0.488668	0.492005	6.71967	6.47538	8.04001	8.87335	7.73466	7.84053	5.83344	5.27945
			-14	0.511209	0.545324	0.463216	0.491979	0.538426	0.486924	0.490983	0.477358	0.457464	0.447972	0.524992	0.480371	0.493438	0.486583	0.488268	0.491942	6.67867	6.48916	8.21348	8.69904	7.3742	7.91314	5.9205	5.26276
			-13	0.505576	0.546857	0.462106	0.491458	0.540833	0.487535	0.490086	0.473276	0.458811	0.449574	0.52336	0.479484	0.491278	0.487008	0.487365	0.491628	6.64232	6.52579	8.30711	8.36816	7.1879	8.08677	6.00372	5.26127
			-12	0.497538	0.551875	0.461202	0.491479	0.54205	0.485902	0.490039	0.468368	0.45945	0.451763	0.518739	0.479434	0.489834	0.487789	0.48529	0.491367	6.61966	6.54951	8.31289	7.93061	7.17278	8.31662	6.05616	5.28374
			-11	0.488792	0.558483	0.460954	0.490779	0.541893	0.482171	0.491049	0.4639	0.459203	0.455097	0.512426	0.47967	0.489309	0.488837	0.482	0.491319	6.63423	6.52622	8.22638	7.4874	7.29694	8.50006	6.07434	5.33648
			-10	0.482475	0.564683	0.461485	0.488826	0.539809	0.477395	0.492345	0.460717	0.457879	0.460177	0.506558	0.47961	0.489598	0.489712	0.478474	0.491538	6.68691	6.47236	8.03516	7.1145	7.50936	8.51174	6.05758	5.42499
			-9	0.480612	0.569582	0.462356	0.486554	0.534519	0.472897	0.492659	0.458664	0.45546	0.466748	0.502857	0.478973	0.490357	0.489884	0.476312	0.491813	6.73314	6.44626	7.7474	6.82271	7.75648	8.30616	6.00232	5.54962
			-8	0.482398	0.572949	0.462953	0.485506	0.524739	0.469749	0.490824	0.456848	0.452377	0.473118	0.501224	0.477569	0.491128	0.488943	0.476836	0.491728	6.70434	6.47647	7.4082	6.57466	7.99508	7.96302	5.91108	5.69094
			-7	0.485096	0.574461	0.462877	0.486187	0.511176	0.468566	0.485852	0.454669	0.449582	0.476879	0.499394	0.475046	0.491389	0.486815	0.480259	0.491002	6.56011	6.5127	7.0754	6.3257	8.18662	7.61527	5.78786	5.79705
			-6	0.486783	0.573876	0.461878	0.48759	0.497079	0.469224	0.477202	0.452452	0.448333	0.476803	0.494928	0.471286	0.490493	0.483853	0.485393	0.489789	6.31421	6.45614	6.78882	6.05264	8.28807	7.36674	5.62884	5.80074
			-5	0.487807	0.571543	0.459891	0.488196	0.4855	0.470642	0.465644	0.450877	0.44962	0.473774	0.487853	0.46689	0.487864	0.48065	0.49017	0.488689	6.01956	6.26764	6.56525	5.76124	8.25631	7.25856	5.43659	5.67615
			-4	0.489294	0.568324	0.457477	0.486876	0.476996	0.471101	0.453591	0.450012	0.45344	0.469733	0.480403	0.462912	0.48355	0.477767	0.49266	0.488463	5.74108	6.02368	6.40914	5.48003	8.0559	7.2624	5.2349	5.47046
			-3	0.491463	0.565071	0.455935	0.483128	0.470616	0.469093	0.444084	0.449387	0.45871	0.466449	0.474573	0.460065	0.478476	0.475581	0.491757	0.489506	5.53262	5.82578	6.31751	5.23994	7.67147	7.29637	5.05569	5.25763
			-2	0.49374	0.562279	0.456607	0.477564	0.465679	0.463951	0.43938	0.448804	0.464101	0.465184	0.470769	0.45817	0.473879	0.474259	0.487204	0.491477	5.42417	5.71624	6.2797	5.05258	7.14666	7.27421	4.9187	5.08593
			-1	0.495591	0.560214	0.460167	0.472646	0.462218	0.455783	0.439921	0.448475	0.468763	0.466327	0.468339	0.456177	0.470602	0.47379	0.479611	0.493427	5.42147	5.68301	6.27997	4.91043	6.60513	7.16042	4.82605	4.97099
			0	0.4969	0.559427	0.466274	0.471544	0.460557	0.445169	0.444045	0.448547	0.472258	0.468656	0.466695	0.452668	0.468915	0.473964	0.471112	0.494377	5.50906	5.69154	6.30164	4.8003	6.17849	6.97812	4.76645	4.90538
			1	0.497919	0.561088	0.4733	0.475013	0.46081	0.433556	0.44928	0.44892	0.474194	0.469945	0.465887	0.446947	0.468532	0.474381	0.465405	0.494043	5.64911	5.71196	6.32789	4.71163	5.92624	6.77177	4.72342	4.86819
			2	0.499133	0.565746	0.478833	0.480844	0.462535	0.424429	0.454023	0.449498	0.47416	0.469014	0.466181	0.440864	0.468575	0.474606	0.464054	0.493201	5.79052	5.73383	6.33817	4.63829	5.84395	6.57492	4.6902	4.83738
			3	0.501073	0.570909	0.481452	0.48672	0.464707	0.422234	0.457822	0.450339	0.472215	0.46664	0.467056	0.438626	0.46807	0.474224	0.464236	0.493255	5.89709	5.75534	6.30902	4.57883	5.90193	6.4026	4.68035	4.80107
			4	0.503968	0.573	0.481501	0.492591	0.466287	0.427939	0.460743	0.451467	0.469765	0.464969	0.466857	0.441837	0.466899	0.472483	0.463372	0.495112	5.95062	5.75673	6.23195	4.53626	6.05677	6.25384	4.71885	4.76271
			5	0.507418	0.571304	0.479787	0.500612	0.467053	0.439078	0.462699	0.452597	0.469306	0.466168	0.46398	0.447851	0.466038	0.468184	0.461137	0.498145	5.91496	5.70258	6.13622	4.51666	6.24931	6.11188	4.81856	4.73807
			6	0.510532	0.566488	0.476611	0.512583	0.467555	0.453091	0.463087	0.453146	0.472012	0.470279	0.458447	0.453736	0.466704	0.461098	0.458141	0.500056	5.74414	5.58751	6.07762	4.52684	6.4188	5.94453	4.95913	4.74276
			7	0.512638	0.558614	0.472357	0.527023	0.468066	0.467755	0.461105	0.452738	0.475883	0.474034	0.452137	0.458329	0.469194	0.453587	0.455129	0.497942	5.47047	5.44877	6.09357	4.57141	6.52704	5.71485	5.0898	4.77711
			8	0.513892	0.547627	0.468307	0.539676	0.468181	0.48091	0.456838	0.451942	0.477681	0.473605	0.447514	0.461944	0.472641	0.449343	0.45292	0.490043	5.19684	5.33022	6.16617	4.64933	6.55961	5.40949	5.1656	4.82198

## Sheet: Figure 4 E
			Theta Coherence
			HPC-Crus I				HPC-lobule II/III						HPC-lobuleVI						Speed
		Distance from reward	ME3	ME6	ME8	ME24	ME3	ME6	ME7	ME8	ME9	ME24	ME3	ME6	ME8	ME9	ME10	ME800	ME3	ME6	ME7	ME8	ME9	ME10	ME800	ME24
		-76	0.501867	0.49178	0.464346	0.455875	0.472847	0.495307	0.467079	0.471318	0.461998	0.446792	0.474854	0.433212	0.476706	0.469069	0.475648	0.499097	13.4249	7.89003	8.87215	7.86087	10.1337	7.84862	9.82109	7.51887
		-75	0.514092	0.514639	0.460003	0.46196	0.473432	0.481926	0.457575	0.466064	0.468694	0.454024	0.47699	0.449028	0.474906	0.474633	0.472264	0.498868	14.2554	7.8607	8.80254	8.35038	10.8888	8.72619	9.68812	7.52704
		-74	0.524968	0.529068	0.455228	0.468836	0.473835	0.469434	0.446687	0.463562	0.473702	0.45664	0.481086	0.463272	0.473957	0.480847	0.471375	0.497901	14.597	7.64763	8.64451	8.81915	11.0257	9.72023	9.51147	7.27389
		-73	0.531812	0.534381	0.452601	0.473607	0.473022	0.462658	0.437036	0.46377	0.476073	0.453252	0.485376	0.471732	0.474366	0.486035	0.473596	0.496635	14.4998	7.4593	8.51404	9.17697	10.0616	10.7958	9.42001	6.89341
		-72	0.534922	0.533429	0.453131	0.474732	0.470631	0.461547	0.430642	0.465465	0.476092	0.44782	0.487898	0.473942	0.475596	0.488592	0.47858	0.495545	14.167	7.4342	8.48673	9.36335	8.51235	11.8829	9.52193	6.59915
		-71	0.535933	0.529345	0.455802	0.473414	0.466591	0.463893	0.428563	0.467291	0.474558	0.444355	0.48721	0.472291	0.476503	0.48962	0.485294	0.494866	13.8478	7.61109	8.5872	9.41487	7.31263	12.8852	9.89104	6.49895
		-70	0.53588	0.524528	0.458481	0.471751	0.46073	0.467968	0.430784	0.468486	0.472519	0.443923	0.483244	0.469579	0.476199	0.49037	0.492705	0.494695	13.71	7.98729	8.8132	9.451	6.70442	13.7206	10.5839	6.58301
		-69	0.534832	0.520473	0.459544	0.471412	0.453439	0.473016	0.436092	0.468887	0.470713	0.446169	0.477537	0.467638	0.474706	0.490316	0.499955	0.495096	13.7833	8.55885	9.16186	9.60034	6.55253	14.3565	11.6571	6.78166
		-68	0.53266	0.517659	0.458708	0.473192	0.446437	0.478757	0.442406	0.468527	0.469467	0.450221	0.472248	0.46706	0.472968	0.488753	0.505958	0.496021	13.9876	9.32804	9.64761	9.94412	6.72345	14.808	13.1649	7.01313
		-67	0.529533	0.515698	0.456701	0.476524	0.441948	0.484927	0.44802	0.467399	0.468937	0.454594	0.468528	0.467574	0.472266	0.485569	0.509602	0.497203	14.239	10.2933	10.3064	10.5072	7.14865	15.118	15.1306	7.24144
		-66	0.525662	0.5139	0.454648	0.479861	0.440667	0.491114	0.452549	0.465524	0.469187	0.457753	0.466112	0.468641	0.473496	0.481103	0.510602	0.498232	14.5581	11.4394	11.1736	11.2783	7.80739	15.3511	17.5062	7.51086
		-65	0.5212	0.51206	0.453608	0.482062	0.441053	0.496763	0.456429	0.463151	0.470081	0.459114	0.464446	0.469907	0.476751	0.475983	0.509914	0.498677	15.0544	12.7355	12.2435	12.228	8.70592	15.5903	20.1705	7.91123
		-64	0.516781	0.511023	0.45412	0.483181	0.440717	0.501198	0.459688	0.460839	0.471127	0.459193	0.463295	0.471262	0.481321	0.470981	0.509198	0.49801	15.8064	14.1376	13.4547	13.3071	9.85322	15.9141	22.9743	8.52155
		-63	0.5139	0.512404	0.455887	0.484171	0.438378	0.503854	0.461465	0.459264	0.471476	0.459019	0.462272	0.472483	0.485959	0.466759	0.509679	0.495673	16.7691	15.5872	14.7298	14.4401	11.2343	16.3642	25.7669	9.38073
		-62	0.51443	0.517438	0.458068	0.486211	0.434982	0.504781	0.460729	0.458772	0.470195	0.459433	0.460749	0.472954	0.489287	0.463581	0.511383	0.491603	17.7846	17.014	16.0169	15.553	12.8005	16.9342	28.4062	10.4802
		-61	0.519297	0.525948	0.460037	0.490078	0.432907	0.504889	0.457466	0.459018	0.466702	0.46064	0.458753	0.472057	0.490373	0.46133	0.513294	0.486553	18.6866	18.3417	17.2773	16.6239	14.4864	17.5771	30.8129	11.7647
		-60	0.527324	0.536296	0.461761	0.495752	0.433354	0.505356	0.453094	0.45913	0.461193	0.462239	0.457317	0.469986	0.489183	0.459839	0.51407	0.481546	19.4152	19.4962	18.4694	17.6869	16.2279	18.2174	33.002	13.1434
		-59	0.535911	0.546094	0.463365	0.502405	0.435122	0.506552	0.449442	0.458457	0.454754	0.463682	0.457299	0.467889	0.486458	0.459101	0.513144	0.477077	20.0321	20.4374	19.5883	18.768	17.9584	18.7729	35.0156	14.522
		-58	0.54305	0.553244	0.464538	0.508775	0.436767	0.507642	0.447376	0.457195	0.448814	0.464717	0.458601	0.466804	0.483165	0.459068	0.511689	0.473018	20.6274	21.2034	20.6846	19.8335	19.6099	19.2011	36.8662	15.8395
		-57	0.54824	0.556801	0.464664	0.513793	0.438544	0.507458	0.446573	0.45622	0.444224	0.465494	0.460846	0.466673	0.480048	0.459301	0.511925	0.469274	21.24	21.8908	21.7886	20.8108	21.1312	19.5377	38.565	17.0641
		-56	0.55176	0.557098	0.463594	0.517056	0.441455	0.505545	0.446384	0.45631	0.440927	0.466371	0.463849	0.466812	0.477443	0.459	0.514955	0.466355	21.858	22.5713	22.824	21.6467	22.4917	19.8704	40.1312	18.1656
		-55	0.553475	0.555267	0.462063	0.518813	0.445385	0.502278	0.446707	0.457551	0.438434	0.467554	0.467141	0.46693	0.47521	0.457631	0.519867	0.465236	22.4513	23.236	23.6566	22.3285	23.6644	20.2655	41.5557	19.1149
		-54	0.552731	0.552672	0.461125	0.519543	0.44914	0.498407	0.448159	0.459284	0.43643	0.468877	0.469733	0.467128	0.472944	0.45549	0.524997	0.466521	22.9869	23.8158	24.2427	22.8649	24.6334	20.7207	42.8143	19.9016
		-53	0.549628	0.550448	0.461176	0.51957	0.451961	0.494658	0.451587	0.460559	0.43486	0.469967	0.470791	0.467283	0.470655	0.453492	0.529488	0.469594	23.4268	24.2572	24.6847	23.2669	25.427	21.179	43.9197	20.5305
		-52	0.545741	0.54917	0.461679	0.519025	0.454054	0.491507	0.457398	0.460831	0.433557	0.47054	0.470088	0.467209	0.469149	0.452489	0.533589	0.472646	23.7306	24.5851	25.1444	23.5425	26.1213	21.5842	44.9209	21.0023
		-51	0.542813	0.548867	0.4618	0.518054	0.455562	0.489108	0.464972	0.460281	0.43208	0.470469	0.467667	0.467063	0.469319	0.452772	0.537756	0.473847	23.8834	24.8849	25.7596	23.6941	26.8015	21.9137	45.8636	21.3141
		-50	0.541103	0.549294	0.461184	0.516823	0.455586	0.487323	0.472395	0.459468	0.43015	0.469721	0.463771	0.466898	0.471122	0.453997	0.541786	0.472923	23.9147	25.2261	26.6171	23.7113	27.5204	22.1582	46.766	21.4897
		-49	0.539772	0.549952	0.460023	0.51524	0.452803	0.485813	0.477321	0.458775	0.428135	0.468282	0.459456	0.466114	0.473622	0.455526	0.545014	0.471159	23.8621	25.5984	27.6954	23.5759	28.2839	22.2975	47.6202	21.6035
		-48	0.53831	0.549917	0.45861	0.513018	0.447218	0.484125	0.478716	0.458151	0.426871	0.466088	0.456513	0.463804	0.475855	0.456858	0.547115	0.469658	23.7205	25.9069	28.8052	23.3094	29.0531	22.3213	48.3979	21.7464
		-47	0.536935	0.548397	0.457304	0.510251	0.440786	0.481798	0.477164	0.457253	0.426994	0.46308	0.456206	0.45963	0.477521	0.45784	0.548066	0.468252	23.4591	26.0401	29.6771	23.0377	29.761	22.2622	49.0647	21.9556
		-46	0.536288	0.545792	0.456841	0.507724	0.436118	0.478612	0.473345	0.455983	0.428507	0.459418	0.458234	0.454478	0.479051	0.458651	0.547413	0.466247	23.0834	25.9641	30.1668	22.9642	30.353	22.1697	49.6179	22.1913
		-45	0.537221	0.543663	0.457987	0.506483	0.435006	0.474777	0.467468	0.454864	0.43088	0.455615	0.460866	0.450272	0.481119	0.459467	0.544617	0.463848	22.6572	25.7457	30.3523	23.2297	30.8288	22.0498	50.1072	22.3919
		-44	0.540299	0.543321	0.460703	0.507073	0.437886	0.470765	0.460385	0.454565	0.433412	0.45233	0.462112	0.448682	0.483911	0.460077	0.540179	0.46236	22.2518	25.4748	30.4207	23.8014	31.2365	21.8621	50.5839	22.5358
		-43	0.544936	0.544622	0.464066	0.509172	0.443842	0.46704	0.453834	0.455161	0.43547	0.450088	0.461344	0.449796	0.486901	0.460177	0.535694	0.462744	21.9008	25.1961	30.5095	24.5034	31.6218	21.5735	51.0279	22.6424
		-42	0.549079	0.546193	0.467059	0.511757	0.45071	0.464107	0.449127	0.456303	0.436564	0.449236	0.459906	0.452242	0.48955	0.45987	0.532693	0.464298	21.6344	24.9276	30.6611	25.1447	31.9955	21.1979	51.3744	22.7366
		-41	0.55023	0.546912	0.469232	0.513672	0.455866	0.462412	0.446611	0.457953	0.436475	0.449837	0.4599	0.454494	0.492003	0.459452	0.531781	0.465396	21.5234	24.6966	30.8236	25.6094	32.3445	20.7937	51.6142	22.8259
		-40	0.547349	0.5473	0.470738	0.514371	0.457976	0.461843	0.44641	0.460433	0.435392	0.451343	0.46218	0.455875	0.494844	0.458962	0.53294	0.465285	21.6316	24.5308	30.8688	25.8552	32.6592	20.4347	51.8057	22.9056
		-39	0.541688	0.549079	0.471914	0.514159	0.458094	0.461683	0.448555	0.463794	0.433817	0.452635	0.465626	0.456642	0.498393	0.458281	0.536094	0.464558	21.9258	24.4506	30.6947	25.883	32.9413	20.1759	51.9982	22.9857
		-38	0.535313	0.552961	0.47285	0.513656	0.458528	0.461348	0.451986	0.467562	0.432278	0.452847	0.468472	0.457406	0.502391	0.457429	0.541016	0.464196	22.2637	24.4964	30.3457	25.7283	33.1958	20.0472	52.1913	23.1018
		-37	0.529261	0.557355	0.473428	0.513255	0.460504	0.460718	0.454383	0.471052	0.431039	0.452264	0.470256	0.458389	0.506078	0.456592	0.546851	0.464545	22.4781	24.7363	29.9993	25.4538	33.419	20.0772	52.346	23.286
		-36	0.523871	0.559802	0.473689	0.513161	0.463127	0.459708	0.453893	0.473664	0.429973	0.452124	0.472128	0.459196	0.508542	0.456044	0.551897	0.465222	22.4686	25.204	29.8345	25.1335	33.5947	20.2956	52.4061	23.53
		-35	0.520201	0.559158	0.473914	0.513594	0.464723	0.4585	0.450528	0.475003	0.428832	0.453285	0.475106	0.459425	0.509316	0.456028	0.55424	0.465577	22.2317	25.8328	29.9418	24.8401	33.7034	20.6877	52.3349	23.7835
		-34	0.519657	0.556168	0.474343	0.514682	0.464973	0.458452	0.445732	0.475075	0.427778	0.455402	0.478667	0.459518	0.508778	0.456601	0.553077	0.465088	21.8444	26.4579	30.3143	24.6297	33.7358	21.1738	52.1607	23.9829
		-33	0.522384	0.552717	0.475019	0.516253	0.465348	0.461501	0.441422	0.474333	0.427521	0.457466	0.481294	0.460683	0.507823	0.457629	0.549312	0.463808	21.4429	26.8994	30.8429	24.5149	33.6997	21.6506	51.9572	24.0755
		-32	0.526905	0.550549	0.475847	0.517842	0.467492	0.467933	0.439321	0.473263	0.428672	0.458598	0.48179	0.463694	0.507178	0.458884	0.544652	0.462705	21.1776	27.0777	31.3546	24.4486	33.6152	22.046	51.7569	24.0187
		-31	0.531125	0.550268	0.476645	0.518797	0.471625	0.475603	0.440237	0.471852	0.430875	0.458345	0.479999	0.468213	0.507091	0.460055	0.540038	0.463014	21.1367	27.0457	31.7041	24.3449	33.5008	22.3416	51.5185	23.7792
		-30	0.533343	0.551502	0.477239	0.518465	0.476631	0.481638	0.443592	0.469596	0.432816	0.456909	0.476994	0.473426	0.507482	0.460826	0.535084	0.464998	21.2967	26.9025	31.8285	24.1303	33.362	22.5622	51.1979	23.3628
		-29	0.532816	0.553879	0.477657	0.51668	0.481153	0.484502	0.448035	0.466209	0.43339	0.455288	0.474816	0.478675	0.508237	0.461124	0.529355	0.467622	21.5393	26.7126	31.7449	23.7953	33.1933	22.753	50.8033	22.8446
		-28	0.53011	0.557509	0.478079	0.514205	0.484486	0.484733	0.452444	0.462293	0.432818	0.454727	0.475394	0.483307	0.509321	0.461287	0.523747	0.469208	21.7105	26.5056	31.5365	23.409	32.9855	22.9484	50.3601	22.3459
		-27	0.526921	0.562284	0.478409	0.51239	0.486932	0.483919	0.456162	0.459059	0.432394	0.455752	0.479074	0.486348	0.510641	0.461831	0.519929	0.46858	21.6944	26.3073	31.3201	23.073	32.7316	23.14	49.8596	21.9662
		-26	0.524924	0.567051	0.478093	0.51222	0.489617	0.483004	0.458997	0.457454	0.433256	0.457783	0.484509	0.486841	0.511899	0.463023	0.518525	0.466244	21.4775	26.1266	31.1871	22.8386	32.4295	23.278	49.2674	21.7345
		-25	0.524582	0.57013	0.476569	0.513728	0.493816	0.481757	0.461411	0.457753	0.435674	0.459735	0.490399	0.484753	0.512645	0.464842	0.518339	0.464137	21.1508	25.9301	31.1708	22.6696	32.0798	23.3138	48.5567	21.6221
		-24	0.525195	0.570531	0.473845	0.516105	0.500063	0.479669	0.464298	0.45962	0.439112	0.460877	0.496596	0.481328	0.512489	0.467243	0.517525	0.463904	20.84	25.6804	31.25	22.4882	31.6784	23.2327	47.7153	21.5903
		-23	0.525804	0.568574	0.47078	0.518029	0.507573	0.476924	0.468262	0.46225	0.442426	0.461107	0.503311	0.478434	0.511295	0.470128	0.51503	0.465623	20.6335	25.3972	31.3498	22.2473	31.2157	23.0457	46.7628	21.6194
		-22	0.525932	0.565729	0.468759	0.518096	0.514589	0.474423	0.47319	0.464817	0.444437	0.460595	0.510125	0.477513	0.509316	0.473117	0.510816	0.468075	20.556	25.1479	31.36	21.9536	30.6864	22.7718	45.7677	21.6936
		-21	0.525718	0.563684	0.468499	0.515669	0.519649	0.473076	0.478453	0.467085	0.444921	0.459405	0.515981	0.47895	0.507114	0.475772	0.505484	0.470448	20.5768	24.9662	31.2033	21.6372	30.1051	22.4403	44.7699	21.7788
		-20	0.525502	0.563024	0.469228	0.511493	0.522585	0.473221	0.48329	0.469381	0.444915	0.457492	0.51973	0.482022	0.505185	0.478028	0.500009	0.473378	20.6283	24.7813	30.8831	21.3111	29.5165	22.0939	43.6981	21.8351
		-19	0.525175	0.562703	0.469511	0.507019	0.524319	0.474602	0.487154	0.472036	0.445715	0.454894	0.520876	0.485183	0.503597	0.480106	0.495373	0.477828	20.6289	24.4384	30.4528	20.9659	28.9832	21.782	42.453	21.8407
		-18	0.524036	0.561046	0.468675	0.503117	0.52598	0.476732	0.489893	0.475025	0.447738	0.451879	0.520348	0.486859	0.502063	0.482115	0.492119	0.483424	20.5153	23.8215	29.9491	20.6028	28.542	21.5429	41.0551	21.7916
		-17	0.521605	0.557305	0.46712	0.499725	0.52831	0.479268	0.491586	0.477861	0.450465	0.449071	0.520138	0.486442	0.500308	0.483934	0.490191	0.48833	20.2621	22.9718	29.3628	20.2536	28.1676	21.379	39.6273	21.687
		-16	0.518354	0.552224	0.465562	0.49655	0.531487	0.482039	0.492254	0.479673	0.45319	0.447298	0.521535	0.484519	0.498243	0.485335	0.489179	0.491123	19.8726	22.0557	28.6613	19.948	27.7886	21.2416	38.1951	21.5216
		-15	0.515009	0.547561	0.464312	0.493766	0.535107	0.48479	0.491941	0.479617	0.455557	0.447025	0.523833	0.482194	0.495893	0.486171	0.488668	0.492005	19.3511	21.2265	27.8191	19.668	27.3383	21.0544	36.6301	21.2804
		-14	0.511209	0.545324	0.463216	0.491979	0.538426	0.486924	0.490983	0.477358	0.457464	0.447972	0.524992	0.480371	0.493438	0.486583	0.488268	0.491942	18.6843	20.5369	26.8193	19.3481	26.7778	20.758	34.8369	20.9382
		-13	0.505576	0.546857	0.462106	0.491458	0.540833	0.487535	0.490086	0.473276	0.458811	0.449574	0.52336	0.479484	0.491278	0.487008	0.487365	0.491628	17.8371	19.9446	25.6373	18.9262	26.085	20.3258	32.8906	20.472
		-12	0.497538	0.551875	0.461202	0.491479	0.54205	0.485902	0.490039	0.468368	0.45945	0.451763	0.518739	0.479434	0.489834	0.487789	0.48529	0.491367	16.7772	19.3501	24.257	18.3945	25.2462	19.7429	30.9312	19.8767
		-11	0.488792	0.558483	0.460954	0.490779	0.541893	0.482171	0.491049	0.4639	0.459203	0.455097	0.512426	0.47967	0.489309	0.488837	0.482	0.491319	15.5229	18.6519	22.7219	17.8002	24.2645	18.9834	28.9642	19.1587
		-10	0.482475	0.564683	0.461485	0.488826	0.539809	0.477395	0.492345	0.460717	0.457879	0.460177	0.506558	0.47961	0.489598	0.489712	0.478474	0.491538	14.1491	17.8005	21.1429	17.1857	23.1557	18.0088	26.8763	18.2986
		-9	0.480612	0.569582	0.462356	0.486554	0.534519	0.472897	0.492659	0.458664	0.45546	0.466748	0.502857	0.478973	0.490357	0.489884	0.476312	0.491813	12.7244	16.806	19.6081	16.5291	21.9266	16.7964	24.6223	17.2308
		-8	0.482398	0.572949	0.462953	0.485506	0.524739	0.469749	0.490824	0.456848	0.452377	0.473118	0.501224	0.477569	0.491128	0.488943	0.476836	0.491728	11.2703	15.6926	18.1003	15.7491	20.5564	15.3814	22.2854	15.8992
		-7	0.485096	0.574461	0.462877	0.486187	0.511176	0.468566	0.485852	0.454669	0.449582	0.476879	0.499394	0.475046	0.491389	0.486815	0.480259	0.491002	9.80548	14.4597	16.5134	14.7669	19.0019	13.8638	19.9464	14.3681
		-6	0.486783	0.573876	0.461878	0.48759	0.497079	0.469224	0.477202	0.452452	0.448333	0.476803	0.494928	0.471286	0.490493	0.483853	0.485393	0.489789	8.40383	13.0967	14.7437	13.5552	17.2272	12.363	17.6081	12.8485
		-5	0.487807	0.571543	0.459891	0.488196	0.4855	0.470642	0.465644	0.450877	0.44962	0.473774	0.487853	0.46689	0.487864	0.48065	0.49017	0.488689	7.17882	11.6367	12.8	12.151	15.2631	10.9711	15.2793	11.5664
		-4	0.489294	0.568324	0.457477	0.486876	0.476996	0.471101	0.453591	0.450012	0.45344	0.469733	0.480403	0.462912	0.48355	0.477767	0.49266	0.488463	6.21791	10.1776	10.8399	10.6538	13.2538	9.73095	13.0483	10.6262
		-3	0.491463	0.565071	0.455935	0.483128	0.470616	0.469093	0.444084	0.449387	0.45871	0.466449	0.474573	0.460065	0.478476	0.475581	0.491757	0.489506	5.54439	8.83193	9.06699	9.20701	11.4053	8.64247	11.0477	9.992
		-2	0.49374	0.562279	0.456607	0.477564	0.465679	0.463951	0.43938	0.448804	0.464101	0.465184	0.470769	0.45817	0.473879	0.474259	0.487204	0.491477	5.12823	7.6683	7.61166	7.94642	9.86242	7.69658	9.37807	9.52287
		-1	0.495591	0.560214	0.460167	0.472646	0.462218	0.455783	0.439921	0.448475	0.468763	0.466327	0.468339	0.456177	0.470602	0.47379	0.479611	0.493427	4.92063	6.7054	6.51444	6.95534	8.65854	6.91159	8.07302	9.03397
		0	0.4969	0.559427	0.466274	0.471544	0.460557	0.445169	0.444045	0.448547	0.472258	0.468656	0.466695	0.452668	0.468915	0.473964	0.471112	0.494377	4.88224	5.93804	5.76163	6.26583	7.76109	6.32869	7.11194	8.4298
		1	0.497919	0.561088	0.4733	0.475013	0.46081	0.433556	0.44928	0.44892	0.474194	0.469945	0.465887	0.446947	0.468532	0.474381	0.465405	0.494043	4.99311	5.35283	5.31045	5.88973	7.13311	5.96776	6.45009	7.78364
		2	0.499133	0.565746	0.478833	0.480844	0.462535	0.424429	0.454023	0.449498	0.47416	0.469014	0.466181	0.440864	0.468575	0.474606	0.464054	0.493201	5.24706	4.9303	5.10702	5.8379	6.77061	5.80026	6.04187	7.23412
		3	0.501073	0.570909	0.481452	0.48672	0.464707	0.422234	0.457822	0.450339	0.472215	0.46664	0.467056	0.438626	0.46807	0.474224	0.464236	0.493255	5.63785	4.64506	5.10201	6.10261	6.71804	5.75663	5.85021	6.88117
		4	0.503968	0.573	0.481501	0.492591	0.466287	0.427939	0.460743	0.451467	0.469765	0.464969	0.466857	0.441837	0.466899	0.472483	0.463372	0.495112	6.14575	4.46537	5.25516	6.60742	7.03401	5.74542	5.84073	6.78529
		5	0.507418	0.571304	0.479787	0.500612	0.467053	0.439078	0.462699	0.452597	0.469306	0.466168	0.46398	0.447851	0.466038	0.468184	0.461137	0.498145	6.73029	4.35275	5.52652	7.17552	7.62431	5.68671	5.96247	6.97662
		6	0.510532	0.566488	0.476611	0.512583	0.467555	0.453091	0.463087	0.453146	0.472012	0.470279	0.458447	0.453736	0.466704	0.461098	0.458141	0.500056	7.32098	4.27116	5.86493	7.59033	8.10399	5.55283	6.13191	7.3978
		7	0.512638	0.558614	0.472357	0.527023	0.468066	0.467755	0.461105	0.452738	0.475883	0.474034	0.452137	0.458329	0.469194	0.453587	0.455129	0.497942	7.8069	4.20006	6.20783	7.7224	8.15337	5.36866	6.25156	7.85537
		8	0.513892	0.547627	0.468307	0.539676	0.468181	0.48091	0.456838	0.451942	0.477681	0.473605	0.447514	0.461944	0.472641	0.449343	0.45292	0.490043	8.0686	4.13374	6.4937	7.57652	7.82743	5.16589	6.26358	8.15762

## Sheet: Figure 4 H
			Session 1					Session 20
			Theta Coherence					Theta Coherence
			HPC - Crus I	HPC - Lobule II/III	HPC - Lobule VI			HPC - Crus I	HPC - Lobule II/III	HPC - Lobule VI
		ME3	0.478854	0.474789	0.469566			0.535694	0.463577	0.47327
		ME6	0.528207	0.450297	0.481462			0.553738	0.479742	0.466605
		ME7		0.459091					0.456797
		ME8	0.462199	0.46285	0.466903			0.468154	0.462338	0.493666
		ME9		0.460802	0.492205				0.435636	0.460093
		ME10			0.450578					0.530971
		ME800			0.501177					0.467517
		ME24	0.480184	0.463275				0.513679	0.459453

## Sheet: Figure 4-Figure supplement 1 A 
		Theta power
		HPC left	HPC right
	ME3	5.70995
	ME6	6.37369	6.32082
	ME7		6.59907
	ME8	6.41527	4.91894
	ME9	5.89338	6.21009
	ME10	5.60085	6.26128
	ME24		6.58669

## Sheet: Figure 4-Figure supplement 1 B 
		Theta power
		HPC left	HPC right
	ME3	5.63046
	ME6	5.82103	5.78765
	ME7		5.89817
	ME8	5.87806	5.16729
	ME9	5.44119	5.51098
	ME10	5.97899	5.97843
	ME24		6.21096

## Sheet: Figure 4-Figure supplement 1 E 
		Theta coherence
		Crus I-HPC left	Crus I-HPC right
	ME3	0.478854
	ME6	0.53264	0.523774
	ME8	0.455711	0.468687
	ME24		0.480184
		Lobule II/III -HPC left	Lobule II/III -HPC right
	ME3	0.474789
	ME6	0.449927	0.450668
	ME7		0.459091
	ME8	0.459143	0.466558
	ME9	0.455599	0.466004
	ME20		0.463275
		Lobule VI -HPC left	Lobule VI -HPC right
	ME3	0.469566
	ME6	0.483178	0.479746
	ME8	0.468815	0.464992
	ME9	0.492754	0.491656
	ME10	0.454568	0.446588

## Sheet: Figure 4-Figure supplement 1 F
			Theta coherence
			Crus I-HPC left	Crus I-HPC right
		ME3	0.535694
		ME6	0.557442	0.550035
		ME8	0.474677	0.461631
		ME24		0.513679
			Lobule II/III -HPC left	Lobule II/III -HPC right
		ME3	0.463577
		ME6	0.481286	0.478199
		ME7		0.456797
		ME8	0.455616	0.469059
		ME9	0.443648	0.427623
		ME20		0.459453
			Lobule VI -HPC left	Lobule VI -HPC right
		ME3	0.47327
		ME6	0.466785	0.466426
		ME8	0.506877	0.480454
		ME9	0.464636	0.45555
		ME10	0.529127	0.532814

## Sheet: Figure 4-Figure supplement 2 B
		Speed x Theta power correlation				Data for bootstrap
		Crus I	Lob II/III	Lob VI		Crus I	Lob II/III	Lob VI
	ME3	0.272266	0.245136	0.280752		0.0379554	0.0115447	0.00849813
	ME6	0.213361	0.408415	0.075958		0.0101936	0.0217711	-0.0405231
	ME7		0.321685			-0.00432746	-0.0905035	0.00306595
	ME8	0.207728	0.12739	0.275114		-0.0567495	0.0138078	0.0291415
	ME9		0.233126	0.195549		0.000396723	0.0212887	-0.0303406
	ME10			0.293859		0.00107445	-0.0459061	-0.0493561
	ME20	0.211561	-0.122076			-0.00959292	-0.0542934	-0.0596579
						0.0227073	0.0293519	0.0333031
						0.0364512	0.0220659	0.0126446
						-0.0448779	-0.0170177	0.0138655
						0.0237342	0.0970659	-0.043394
						-0.0289153	-0.0822043	0.0834527
						0.0248494	-0.023503	-0.0264425
						0.0325338	-0.0159287	0.0429883
						0.0358638	-0.0616647	0.0170536
						-0.0341629	0.00317584	0.0208602
						-0.0083208	0.0673511	-0.0495255
						-0.0207389	0.0223083	-0.0624444
						-0.0186368	0.00473407	-0.0125627
						-0.0211507	-0.0571595	-0.0142057
						-0.000761891	-0.0109339	0.0149778
						0.0234667	0.0135283	-0.0368305
						0.0302182	0.00976197	0.0687714
						-0.00253945	0.0162644	-0.0182184
						-3.83334e-05	0.0012795	-0.0399367
						0.0344305	-0.023402	0.0483265
						-0.0360403	-0.0533406	0.0130965
						-0.0107884	-0.0025734	-0.0212044
						-0.0251285	0.0974028	0.00191167
						-0.0232421	-0.0130956	0.00379207
						-0.0258471	0.0132987	-0.0585369
						0.0764507	0.00395762	-0.0273505
						-0.0198886	0.014879	-0.0685867
						0.0192149	-0.0111419	-0.0372935
						-0.0659778	0.0010395	0.0154335
						-0.0278559	0.0244506	-0.0641122
						0.0628283	0.0077573	0.0345198
						-0.0268275	-0.0559902	0.0158994
						0.0435962	0.0123641	-0.00418912
						0.0314995	-0.0399262	0.065815
						0.0435712	-0.0123653	-0.00524651
						0.029012	-0.076486	0.0145122
						-0.0199017	-0.0104611	0.0134713
						0.0121344	-0.0339165	0.000183667
						0.00347929	0.0185423	0.171405
						0.00791463	0.016586	0.0123142
						0.021944	0.0380841	-0.00540235
						-4.06668e-05	-0.0672029	0.0203622
						0.0111435	0.0678858	-0.0318126
						0.0378045	-0.0471524	0.00191178
						-0.0198804	0.00663035	0.0638195
						-0.0274293	0.00196262	0.0523721
						-0.00848202	-0.0548323	0.0867683
						-0.0277795	0.00121895	0.0357776
						0.000337334	-0.00242017	0.0070213
						0.0520433	-0.0156212	-0.0680787
						-0.00132228	0.0526988	0.0498783
						0.0706589	0.00189228	-0.036516
						0.0134995	0.0285816	0.0334574
						-0.00506779	0.0698176	0.0619228
						0.00639896	0.0329881	0.0624696
						0.0257045	-0.00666613	-0.0118729
						-0.00324918	0.0105188	0.0342846
						-0.0813356	-0.0392634	-0.0199646
						0.0238256	0.0149433	-0.0292562
						0.0636494	0.0700918	-0.0544115
						0.0113593	-0.0316828	0.0461981
						0.0319921	-0.0338265	0.00319256
						-0.0153695	0.00879714	0.02519
						0.0606128	-0.0338481	0.104746
						0.0541575	-0.0167012	-0.00276262
						-0.073587	0.0256465	0.0262734
						0.00716619	-0.0402966	0.0624699
						0.023462	-0.0335304	0.0182023
						0.0314141	0.0537078	-0.0258237
						-0.0489706	0.059393	-0.00045939
						0.0050394	0.0524581	-0.000270445
						0.0634435	-0.00154778	-0.0400127
						0.00352834	-0.0274442	-0.0344963
						-0.00803313	-0.0156879	-0.00148778
						0.0275946	-0.0127474	-0.0302945
						-0.0420661	-0.0715539	-0.0272282
						0.000998614	0.0962124	-0.0646578
						0.0218496	0.0251028	0.0865877
						0.00348895	0.039891	-0.0309796
						-0.0192474	-0.0310205	-0.0626967
						0.00930758	-0.030717	0.0254476
						-0.0284412	0.0334873	0.00889814
						-0.0214229	-0.0206707	0.025843
						0.0687757	0.00684757	0.026288
						-0.00859247	-0.0016905	-0.014849
						-0.0577034	-0.00223412	-0.0158163
						0.0244251	-0.0390316	-0.00953358
						0.0162465	-0.0250176	-0.125616
						-0.0245365	-0.025703	0.0540089
						-0.0426296	-0.0256215	0.0261144
						-0.071746	-0.00164089	-0.0875039
						0.0539033	0.0408108	0.0559964
						-0.0971054	-0.0600012	-0.0148829
						0.0414325	0.0432611	-0.0165802
						-0.00661969	-0.0213544	-0.00147712
						-0.0557773	0.0226368	0.00892025
						0.0622489	0.00131139	-0.00613196
						0.0851524	0.0572836	-0.00535696
						0.0125121	0.0737858	-0.00825025
						0.0397943	0.0222082	-0.0385604
						-0.012748	-0.00951775	0.0275408
						-0.0353675	0.020579	0.0516309
						0.0140755	0.0245353	0.060378
						-0.00134711	-0.0502076	-0.000553557
						0.0118793	-0.0671979	-0.0272021
						0.0209191	0.0543175	-0.0178938
						-0.00522335	0.120937	-0.0205103
						-0.0396067	-0.0392434	-0.0116561
						0.033556	-0.0712961	0.0262364
						-0.0275882	0.0269594	0.0830407
						-0.00557929	-0.0804136	0.0672382
						-0.0571953	0.0931645	0.0308914
						0.0274689	-0.00501201	0.00343923
						0.0682602	-0.0454712	0.00549935
						-0.0160722	-0.0422686	-0.0529895
						-0.00485612	-0.061387	-0.0939533
						-0.00115723	-0.0127989	-0.0220633
						0.0325123	-0.0149013	-0.0623951
						-0.0174179	-0.0393362	-0.0165798
						-0.0266679	-0.0810877	0.0149515
						-0.0141976	0.0509551	0.0304626
						-0.0415536	0.0790337	0.0345832
						0.108035	0.0327673	0.00141084
						0.0207961	0.00580924	-0.0150244
						-0.0207929	-0.00442918	-0.0235944
						-0.0555684	0.0217142	0.0431068
						-0.00198017	-0.0346844	0.0388874
						-0.00678402	-0.0957064	0.044881
						-0.0114606	0.0399421	-0.0193876
						0.0128611	-0.0427582	0.0462787
						0.043936	-0.00846241	-0.0267723
						0.0867895	0.0607392	-0.0471986
						0.0147521	0.00489862	-0.152922
						-0.0232715	0.0262572	-0.0108405
						0.0429697	-0.00828591	-0.0601613
						0.0072418	0.018549	0.00023689
						0.023883	-0.0166129	-0.0283981
						-0.0209094	0.0273802	0.0822612
						-0.0084713	-0.0457657	-0.0052659
						-0.0159528	-0.0271558	-0.0721701
						-0.0517544	0.069093	-0.0139765
						-0.0442705	-0.0233878	-0.0414878
						-0.0260259	-0.0103291	-0.0963854
						-0.0187068	0.0458088	0.00411573
						-0.0556733	0.00546696	0.0506543
						-0.022482	-0.0416368	0.0716562
						-0.0412629	-0.0131491	0.00990297
						0.0371152	-0.0762496	0.00544235
						-0.0274516	0.0306976	0.0160283
						-0.0466259	-0.0489047	0.0177448
						0.0392408	-0.0182172	-0.0464822
						-0.00159306	0.0155388	0.0317413
						0.0467876	0.0225755	-0.0606886
						-0.015427	0.00383251	-0.00475729
						-0.00896941	-0.0281684	-0.0365639
						0.0223433	-0.0554108	-0.0211279
						0.0238658	-0.0368416	-0.0117276
						0.00557357	0.0452924	-0.0137734
						-0.0546739	0.0097993	-0.0152876
						0.00306751	-0.0362983	0.0277865
						-0.0464384	0.0245247	0.0386552
						0.0153826	-0.037309	0.0501158
						0.0652666	0.0516759	-0.00289312
						-0.0218569	0.0372619	0.014847
						0.0163826	0.0427798	-0.0321015
						0.0448086	0.0508368	0.0212211
						-0.0225981	0.0157984	0.0105794
						0.0109149	-0.140566	-0.0284169
						-0.0171525	-0.00261906	0.00105578
						0.0088483	-0.0216035	0.00718913
						0.0221778	-0.0106121	0.038114
						0.0241215	-0.090449	0.083571
						-0.0401398	0.0231441	0.00351484
						0.047325	-0.00572524	-0.0369584
						-0.00298767	-0.0028779	0.0417083
						0.0251926	-0.0119958	0.00201973
						-0.0364955	-0.0385157	0.0187968
						-0.0157594	-0.0370705	0.136508
						-0.0714948	0.0663222	0.0131243
						-0.00368551	0.0702256	0.0464609
						-0.0187715	0.0314074	-0.0316449
						-0.0640623	0.0365787	-0.0254258
						-0.0239061	-0.0693889	0.026332
						-0.0378305	-0.0236352	0.0305341
						0.00130978	0.0405183	-0.00662841
						-0.0112986	0.0678031	0.059571
						0.0205198	-0.0434942	0.0550172
						-0.0134714	0.0976147	0.10928
						0.0575718	0.0330696	0.0577819
						0.0883672	-0.0447837	-0.00670774
						-0.0072108	0.0327658	0.0247255
						0.00363334	-0.0434135	-0.0679038
						-0.0245123	0.0258283	0.0452162
						0.0737767	0.00426207	0.0701689
						-0.0230562	0.0348926	-0.03337
						-0.0926352	-0.0337285	0.0183052
						-0.0338518	0.0413077	-0.0269752
						-0.0368656	-0.00518546	-0.0302695
						-0.0321269	0.029019	0.00329968
						0.0570475	0.017555	0.0516387
						0.0105616	-0.0257368	-0.0422
						0.0335515	0.0290577	0.00215839
						-0.0317455	-0.0454866	-0.00452585
						-0.0920931	-0.0167097	-0.062795
						0.0503174	-0.0171604	-0.0391182
						0.0268091	0.0306787	0.0836429
						0.0850467	0.0106959	0.0294263
						-0.00477551	-0.0345083	0.0446068
						0.0282202	0.0726898	-0.00604841
						-0.057862	-0.0376809	0.0600634
						-0.0112178	-0.0367691	-0.0273621
						0.00242117	-0.00794852	0.0470099
						0.0247465	0.0467605	-0.0583783
						-0.00407568	0.00536018	0.0577323
						0.0208224	0.0368174	-0.0245792
						-0.0244875	-0.0574724	-0.00737263
						0.0939169	0.0135486	-0.0423117
						-0.0135978	-0.00103978	-0.0633509
						-0.0249092	-0.000605724	0.0677822
						0.0626843	-0.0521821	0.0627053
						0.0214863	-0.0231552	-0.0250077
						0.00950292	0.0438961	0.0666143
						0.0409179	0.0678016	-0.0169613
						0.096651	0.0316015	-0.0111721
						-0.0109474	0.0686901	0.0255588
						0.0186127	0.00484074	0.0368518
						-0.0564335	0.0283026	-0.00269462
						-0.066602	-0.0498807	0.0404462
						-0.0551234	-0.0638783	0.0297828
						-0.0522371	0.0448401	-0.0771337
						-0.0573162	-0.00949414	0.0165836
						0.00415896	0.0468207	0.0282263
						-0.0512476	0.00517307	-0.0364171
						-0.0290844	-0.0084228	-0.044052
						0.033971	0.0407707	0.0107684
						-0.0300999	-0.00559413	0.0843905
						-0.0157995	0.0331383	-0.0169989
						-0.0393435	-0.0106552	0.0664962
						-0.0305881	0.053381	-0.0079203
						0.0115059	0.0860343	-0.0147923
						-0.0582586	0.0555387	0.00074128
						-0.0610688	0.00644807	0.0266371
						-0.0598176	-0.062581	-0.0792669
						0.0559479	-0.0306179	0.0344171
						0.00246062	-0.00378718	-0.0398864
						0.0180142	-0.0300826	-0.0316585
						-0.0314026	-0.00776641	0.0544082
						0.0553763	0.027573	0.0563524
						-0.00495612	2.11112e-05	0.0109826
						-0.00633774	-0.0125198	0.0375541
						0.0336127	-0.0350579	0.0130089
						-0.0282372	0.00580268	0.0649855
						0.0231487	-0.0162305	-0.0493027
						0.0042304	-0.0503558	0.0351375
						0.0484984	-0.0687627	0.0229331
						-0.0514405	0.0152642	0.0165523
						0.00178162	0.0259904	-0.0645745
						0.0246503	-0.00384668	-0.0301924
						0.0267837	0.0601397	0.0264885
						0.0205068	-0.0582064	0.0715393
						-0.109747	0.0217981	0.0605296
						0.00326379	-0.06091	-0.0700621
						0.00499312	0.00629341	0.00837025
						0.053662	-0.00443346	-0.0788974
						0.0142739	-0.0435059	-0.0245008
						0.0350047	-0.0287166	-0.0423566
						0.000838558	0.0154484	0.0698662
						-0.0107173	-0.00267012	0.00754347
						-0.0223795	-0.052419	-0.0167896
						-0.0253448	-0.0237172	0.000956892
						0.0577739	0.00621918	0.00985942
						-0.0120843	-0.0382828	-0.0428493
						0.0459877	-0.0345077	0.0311832
						0.00843519	-0.0713626	0.0613763
						0.017008	-0.0370517	-0.0649493
						0.03256	0.0301605	-0.00610368
						-0.0329176	0.00271362	-0.0229051
						-0.014267	-0.0190824	0.0432935
						0.0664803	0.0725481	0.0199896
						0.00958203	-0.0487516	-0.022089
						-0.0436233	-0.00685435	-0.0264712
						0.0295193	0.0397484	-0.0507636
						-0.0201277	-0.042069	-0.0120801
						0.00988236	-0.00937497	0.000838002
						0.025241	0.0755462	0.0073638
						0.0253173	0.106893	0.0675884
						-0.00991992	0.00841669	0.0206604
						-0.0238474	-0.0136914	-0.0319812
						0.0173755	0.0242496	-0.0258007
						-0.00288367	0.0383413	-0.00802997
						-0.00550357	0.0904903	-0.0097613
						0.0321724	0.0255705	0.12815
						-0.0690399	0.0896854	-0.0149076
						-0.0296107	0.0212331	0.00907997
						0.01612	-0.0299897	0.00755335
						-0.0115247	-0.0384879	0.00451162
						0.000695502	0.00842436	-0.090103
						-0.0271008	0.0656579	-0.0827952
						-0.00890275	0.00171434	-0.0181174
						-0.0138543	-0.00947897	0.0601888
						-0.0270772	0.0190575	-0.111577
						-0.0196623	-0.105633	0.0224025
						0.0409669	0.0268359	-0.0915157
						0.0557212	-0.0223315	-0.0867191
						0.0573202	0.0727805	0.0140819
						-0.0408247	-0.0597367	-0.0413111
						0.00928953	0.0480909	0.00200567
						-0.023172	-0.0130999	0.0413368
						-0.0330597	-0.0284158	0.0516578
						0.0451635	-0.0536279	-0.0298485
						0.022257	0.0261361	-0.0490215
						0.0206464	0.0495475	0.0264411
						-0.0771164	-0.00601007	0.0307016
						-0.0197164	-0.0412988	0.00816247
						-0.0200412	0.0522317	-0.0532904
						0.0655493	0.00274884	-0.0237111
						-0.0371767	0.00408307	0.0094223
						0.0296284	0.00913658	0.0148693
						-0.0812386	0.0220985	0.00521946
						-0.0370418	0.00947986	0.00335073
						0.0551313	-0.0393958	-0.0349324
						0.0849946	0.0376789	0.0371727
						-0.0767048	0.0043479	0.0343426
						-0.0842338	-0.0420541	-0.0795687
						-0.0295074	0.055657	0.0376147
						-0.0398619	0.0328134	0.00137473
						-0.0406069	-0.0511574	0.0090208
						-0.0149514	-0.0236852	-0.0249941
						-0.0539728	-0.0307765	0.0399761
						-0.0319865	-0.044849	-0.0565317
						0.0810453	-0.0635246	0.0631357
						0.000783836	-0.0200979	0.0476023
						-0.00622463	0.00608896	-0.0272343
						0.0112621	-0.109988	0.0239435
						-0.0231306	0.0646317	-0.0144454
						-0.00881808	-0.0251493	0.0408538
						0.00897258	-0.0690037	-0.023502
						0.00156706	0.0432285	0.0154394
						-0.00368323	-0.0115132	0.0574506
						-0.039836	-0.019692	-0.00934858
						0.00952942	-0.0164565	0.0242263
						-0.0383194	0.0214092	-0.0429411
						0.0354232	0.00547829	-1.44445e-05
						0.0351184	-0.0276935	0.0222995
						-0.068341	0.065834	-0.0113948
						0.00104656	0.0541234	0.0146534
						0.0278207	0.0503082	-0.0448579
						-0.032012	0.0381275	0.060233
						-0.0189198	-0.0300084	-0.0162897
						0.0374269	-0.0179382	0.0919548
						-0.0260976	-0.0250193	-0.0297332
						0.0293922	-0.0140913	-0.00234873
						0.010048	0.087167	-0.0106408
						0.0240083	-0.0159657	-0.00599191
						0.0135758	-0.0118251	0.0195484
						-0.0136898	-0.0412531	0.0108213
						-0.068572	0.026026	0.0476699
						0.0130823	-0.0573846	0.073895
						-0.0135258	-0.0556137	0.0208286
						-0.0323165	0.0892184	-0.0760303
						-0.0135999	-0.0286559	-0.0239286
						-0.0389668	-0.0901461	-0.0556803
						-0.0906734	-0.0481215	-0.0212103
						-0.0142441	0.0129523	0.023127
						-0.0672251	-0.0759027	-0.0368956
						-0.112178	-0.0086248	-0.00493296
						0.0936576	0.0712619	-0.0597598
						-0.0173217	-0.0209451	-0.0275895
						-0.0218806	0.0487465	-0.0333711
						-0.0184036	-0.0508709	0.0227632
						0.0930002	0.00704374	0.0746703
						0.0747824	0.0166464	0.0554689
						0.0597174	0.000998503	-0.0371035
						0.0365367	-0.0749253	0.0287909
						-0.0155772	0.0153362	0.0170293
						0.0465865	-0.0155934	-0.0118929
						0.0630892	-0.00410729	-0.0268904
						-0.0773057	0.115602	0.067792
						-0.0305226	-0.0838567	-0.00212534
						-0.0637825	-0.052538	0.0400473
						0.000219556	-0.069855	0.0364225
						-0.0338722	-0.0607443	-0.00948469
						0.0299835	-0.0618817	0.031173
						-0.00901286	0.00906891	-0.00496179
						0.0437836	0.0247805	-0.0295305
						0.0653233	-0.107243	-0.045197
						-0.0698204	-0.0704343	-0.0428141
						-0.00427385	-0.0180786	-0.0127759
						0.103029	-0.000883502	0.0453584
						0.000424612	0.0459688	-0.0409006
						-0.0105151	-0.00809391	0.0262165
						-0.0371048	-0.0343513	0.0110895
						-0.0127439	0.0186834	-0.0676526
						0.0549795	-0.0190313	-0.0118111
						0.082843	0.0735147	-0.0110812
						-0.110095	-0.0419243	-0.00215889
						0.0441153	0.0147553	0.0245771
						-0.013968	-0.0125424	0.0593047
						0.0332594	0.00679291	0.0235329
						0.0218267	0.0169877	-0.120562
						-0.00942792	-0.0381611	0.093389
						-0.0271044	-0.0105053	0.0507629
						-0.00553113	0.0114616	0.0382919
						-0.0410004	-0.0187074	-0.019058
						0.00863641	0.0358314	0.0589252
						0.00877547	-0.0768294	-0.0471204
						-0.0235173	0.032263	0.0718886
						0.0359707	0.0425451	-0.000216778
						-0.0388337	-0.0207536	-0.0412322
						-0.0258322	-0.0108049	0.0112028
						-0.0318879	0.105339	-0.158887
						-0.0271409	-0.019089	0.0571637
						-0.014505	-0.0294399	-0.00798374
						0.066878	-0.00532035	0.0697993
						0.0306316	-0.00064428	-0.00693291
						0.0106841	-0.0303573	0.0201444
						0.0149488	-0.0311684	0.0324261
						0.0194934	-0.0490409	-0.0173035
						-0.0903626	-0.0467317	0.0908012
						0.028503	0.00271501	-0.0114061
						0.00621013	0.0079748	-0.0338469
						0.0833617	0.0190216	-0.00141789
						0.0661609	-0.00502201	0.0428779
						-0.0143295	-0.056971	0.0583219
						-0.0536541	0.0282704	0.0250885
						-0.0664758	-0.000660946	0.0602861
						0.0273834	0.0581384	0.00117728
						0.0599523	0.0692082	-0.0578205
						0.0578461	0.0213638	-0.0365038
						-0.037942	-0.0347959	-0.0300195
						0.00578952	0.00503135	0.042038
						0.00242001	-0.00619168	0.0371818
						0.0259072	-0.0167789	0.025115
						-0.0474909	0.0395283	-0.00495257
						0.0332035	-0.0253866	-0.0114074
						0.000367945	0.00657802	-0.0125778
						-0.00793636	-0.046828	0.0721916
						-0.0205589	0.00457729	-0.0151959
						0.0107637	0.0111793	0.0521695
						-0.0392372	0.00835302	-0.00610946
						-0.0105684	0.0270272	-0.0553827
						-0.0259986	-0.0145292	0.00197228
						0.05214	-0.0439858	-0.017087
						0.0198018	-0.0119795	0.0230568
						-0.0414344	-0.0656927	-0.0650165
						-0.00272945	0.0163573	0.0400426
						0.01252	0.00302668	0.00924636
						0.0904586	0.0342072	0.00435896
						-0.0307419	-0.00185178	0.0103765
						0.0520208	0.0253118	0.0653705
						-0.0077498	0.0220765	0.03349
						-0.0231808	-0.01741	0.0274926
						0.00140034	-0.0048359	0.00861725
						-0.0340674	-0.00580968	-0.063449
						0.00159934	-0.0678712	0.0727229
						0.00829675	0.0404433	-0.113855
						-0.0286287	-0.0751292	-0.0103563
						-0.0198523	0.0554256	0.0218237
						-0.0299692	0.0426793	-0.0192418
						0.0107374	-0.0044374	0.00330412
						0.0469447	-0.0261695	-0.0477997
						0.0416001	0.00515829	-0.0127198
						-0.0481634	0.0537838	-0.026379
						0.0332855	-0.00224945	0.00823352
						-0.00506346	-0.0859208	0.0184196
						0.0453863	-0.147274	-0.0840929
						-0.0269229	-0.0324937	4.8889e-06
						0.0927485	0.0700768	-0.000918058
						0.0293548	0.0508363	-0.0651892
						-0.0809032	0.00165745	-0.0211035
						-0.0363374	-0.00673241	-0.0123943
						-0.00519124	-0.0527048	-0.0181291
						-0.00512435	0.00397446	0.0242563
						-0.0242634	-0.0155655	0.0529613
						-0.0173189	0.0149018	-0.0261429
						-0.0189519	-0.0183033	-0.0214987
						0.0598655	0.0245359	0.0596766
						0.0296121	-0.0834677	-0.03705
						-0.0530102	0.00158812	-0.0614356
						-0.0106436	0.0538039	-0.00285973
						0.0237055	0.032793	-0.017647
						0.0512592	0.0457333	0.0901759
						-0.0149798	-0.0634798	-0.0147365
						0.0139676	-0.0268217	-0.0784796
						0.0188049	0.0230505	-0.0145749
						0.0445398	0.031368	0.000197778
						0.0247504	-0.0277647	0.0267605
						0.0440448	-0.0170692	0.031919
						0.0526855	-0.00613813	0.00366479
						-0.0360303	0.0299437	-0.0263852
						0.0142137	0.00572246	-0.0550808
						-0.0201596	0.0284232	0.0371769
						0.130638	0.0169988	-0.0133489
						0.0278987	0.0560939	-0.0768996
						0.00623613	0.02223	0.016926
						-0.0169641	-0.0177167	-0.0166212
						0.0906777	-0.0141828	-0.0092348
						0.0465944	0.0786139	-0.0259137
						-0.00495351	-0.0135926	-0.00335184
						0.0624686	0.0307849	-0.0104666
						-0.0375857	0.0224438	0.0225217
						0.0564149	0.0566844	0.0205058
						0.0215546	-0.00966158	-0.0438635
						-0.0637843	0.0174735	0.0193277
						0.132764	0.0484509	0.0260475
						-0.0707737	0.0524214	-0.0601608
						0.0202896	-0.0661287	0.0220642
						-0.0143933	-0.0654473	-0.00164467
						-0.0199773	0.0149109	-0.0166349
						0.0380051	0.0470035	0.0137355
						0.0308523	-0.0205677	0.0666357
						0.0816327	0.0316565	-0.0498232
						-0.0541126	-0.0473504	0.0226366
						-0.022335	0.00892858	0.0421255
						-0.000918891	-0.0105499	0.00830425
						0.0181879	0.0663475	-0.122533
						-0.0157285	-0.033701	-0.0125505
						0.0161889	-0.00577085	-0.00934714
						-0.0343532	0.0425078	0.00195045
						-0.00518646	0.00564629	-0.0817096
						0.0173648	-0.0187277	-0.000113611
						0.0627156	0.0266291	-0.113744
						-0.0108002	-0.00638702	0.00565802
						0.00679741	-0.00456918	-0.00938519
						-0.0244119	-0.0224067	-0.033406
						-0.0343609	0.0223106	-0.00900803
						0.0301931	-0.0325848	-0.032208
						0.0421183	0.00190762	0.00117889
						-0.0022389	0.0113934	-0.0344917
						-0.0949755	0.0187346	0.0377274
						-0.00855375	0.036316	0.0701286
						-0.0472068	-0.0122795	-0.0663932
						0.0926071	0.0288238	-0.0264899
						-0.036777	0.056049	-0.000777447
						0.0434551	0.0349867	-0.0522709
						-0.018464	0.07608	-0.0137036
						0.0311474	0.0296769	0.0191875
						0.0479496	-0.000637168	0.013616
						0.078771	0.0171473	0.0718681
						-0.0455104	-0.0163755	0.00204117
						-0.0185764	-0.00077828	-0.0293497
						0.0644795	-0.00738313	0.00300984
						0.0108683	-0.0657497	-0.0405757
						-0.0175453	-0.0544388	-0.0281542
						-0.0296425	-0.0351107	-0.0340716
						0.0234021	0.0459962	-0.00418618
						0.0408443	-0.00210706	-0.118082
						0.00915947	0.0105335	0.00996192
						-0.012564	0.0642797	0.0211097
						0.0113723	0.011594	-0.0115496
						0.0715611	-0.0276366	0.0522744
						0.0503968	0.0160143	0.0161726
						0.0129975	-0.00340157	-0.0732601
						-0.00473207	0.0292025	-0.0786116
						0.05717	0.0391246	0.0532734
						0.0310089	-0.0275096	0.0205214
						-0.0481601	-0.0900944	-0.0130863
						0.0454932	-0.0595811	0.00935397
						-0.0338636	-0.0399536	-0.0248895
						0.0456446	-0.095677	-0.0459931
						0.0293716	0.00412373	-0.0150633
						0.00345084	0.0342964	-0.0729624
						0.0143234	0.0618482	-0.0613657
						0.00966686	-0.0434162	0.0184511
						-0.0370817	0.0317884	-0.03404
						-0.011058	-0.051527	0.0389783
						-0.026517	0.0515712	-0.0887369
						-0.0289739	0.0492375	-0.0250382
						-0.0597903	-0.0421517	-0.0312024
						-0.0495264	0.00944814	-0.0357097
						-0.0180802	-0.0527873	-0.0366472
						0.018108	0.0503514	0.0412177
						0.0592448	-0.0539129	0.0309576
						0.00888275	0.0329751	0.0236423
						-0.000705169	-0.0326687	-0.0295991
						0.0133835	0.00187856	0.0472517
						0.0224156	-0.043626	0.0158185
						-0.0523241	-0.0432492	-0.0254531
						0.040005	0.0732157	0.0455636
						-0.0674155	0.0121224	0.0172839
						0.0423355	0.0502934	-0.101837
						0.0248596	-0.0413936	0.0322806
						0.0490991	-0.0463236	0.025306
						-0.0353806	-0.0146827	0.0613408
						0.0109214	0.0537589	0.0043079
						0.0126465	0.0683807	-0.0898945
						0.0804732	0.0360088	0.0118794
						0.0156848	-0.0581439	-0.00240906
						0.00767313	-0.0220425	0.0396238
						0.00513357	0.0168398	-0.0217628
						0.012589	-0.0448858	-0.0516865
						-0.00646963	0.0184006	-0.0275766
						-0.0241802	0.000440446	-0.0229118
						-0.0510122	-0.00259573	0.024662
						-0.00107117	-0.0292975	0.00410723
						-0.0370959	0.022096	-0.064092
						-0.0151467	0.0505354	0.0217669
						0.0781233	-0.0724709	-0.0127002
						-0.0152963	-0.0187465	0.0266074
						-0.0024114	-0.00778058	0.0479645
						-0.00828752	-0.0339111	0.00170884
						-0.0836958	0.0278182	-0.00317795
						0.0178924	-0.00763991	-0.114404
						0.0145915	-0.0156496	-0.0403479
						-0.0217343	-0.03443	-0.0156209
						-0.0417945	0.00306945	-0.0543249
						0.0484935	-0.00670585	-0.0040839
						-0.0494279	0.0252893	0.0333938
						-0.017556	0.0295257	-0.0194901
						-0.0305153	-0.0670581	0.0160978
						0.032742	0.0404533	-0.0573819
						0.00298756	0.00587724	-0.0522033
						-0.0177451	0.0048589	-0.0480757
						-0.00303406	0.0162497	-0.00789374
						-0.0104223	-0.0221491	-0.00917197
						0.00391318	-0.0215762	0.0207972
						0.0549417	0.0251291	-0.0304108
						-0.0305308	0.0329348	-0.0532959
						-0.0139306	0.00145434	-0.00999881
						-0.0338594	0.00832069	0.0160967
						0.0589913	-0.029191	-0.0623347
						0.0912518	0.0369884	-0.0312672
						-0.0675792	-0.0329666	0.072554
						-0.0192331	0.0933033	-0.0414879
						0.00248412	-0.0254694	0.00214945
						0.0531704	0.00731302	-0.0237832
						0.0458341	-0.00265734	-0.0172345
						0.0690825	0.0374745	-0.045458
						0.00415523	0.011062	-0.0626595
						-0.0377307	-0.023836	-0.0184078
						-0.000842002	0.0467719	-0.00403673
						0.0424526	-0.0184487	0.0279019
						-0.0205657	-0.0847218	0.0144409
						-0.0281696	0.00382007	0.0112488
						0.00298995	0.0696136	-0.0296405
						-0.0502739	0.0593883	-0.0135266
						0.0470956	-0.0874662	0.00904764
						0.0518591	0.0462299	0.0505047
						-0.0194597	-0.023946	-0.044072
						-0.00482746	0.0423116	0.0209678
						0.059371	0.00253773	0.0702893
						-0.000877891	-0.00346251	0.00644418
						-0.0183439	-0.0388834	-0.0395151
						-0.049361	0.0152552	0.0013935
						0.0811526	-0.0142842	-0.00590357
						-0.0337511	0.000206556	0.00578257
						0.0186495	0.00911247	-0.0328096
						-0.000846836	-0.0440937	0.0530384
						0.0437126	-0.0112826	-0.0959559
						0.0325991	-0.00858791	0.0405848
						0.0183318	-0.0456089	0.0022829
						0.0179143	-0.0945475	-0.0221408
						0.0583842	-0.0566127	-0.0293325
						-0.0427696	0.0459755	0.00741785
						-0.0253349	-0.0324639	-0.0296905
						-0.0760272	-0.0205164	0.0246571
						-0.046365	-0.0387943	0.0525745
						0.0306838	0.00820152	0.0076583
						0.0335942	0.0076213	0.0145783
						-0.00189301	-0.0137776	0.0532627
						-0.0159441	-0.0558095	-0.0235008
						-0.00378545	-0.0320289	-0.0353929
						0.00861341	0.0279913	0.0275302
						0.00571829	0.0103301	0.0464852
						0.0319014	-0.00793252	-0.00195384
						-0.0152474	0.00712419	-0.0168762
						-0.0103605	0.0445637	-0.00804869
						-0.0467201	-0.00307073	-0.0667762
						-0.0311651	-0.023137	0.0196562
						-0.0704896	-0.0500008	-0.0170606
						0.00492751	0.0151873	0.0150085
						-0.066133	-0.0185447	-0.0244849
						0.0246188	0.0127259	0.0296312
						-0.000639168	0.0181786	-0.0239007
						-0.0213348	-0.0610571	-0.0377967
						-0.0192059	0.00659402	0.0275957
						-0.0801781	-0.0410793	0.0750884
						0.0444123	-0.0285141	-0.00140628
						0.010834	-0.0745313	0.011467
						0.0656644	-0.0498842	0.00248806
						-0.03745	-0.031745	-0.0167323
						0.0628908	-0.00164856	0.0202564
						0.0201969	-0.0124975	-0.0168768
						-0.00665069	-0.0168053	0.00329818
						-0.00414984	0.055824	0.00225206
						-0.0165113	0.0209647	0.0320436
						-0.000460557	-0.025449	0.0288866
						-0.0186953	0.0393624	-0.00277812
						0.0272085	0.0908375	-0.0579802
						-0.0337626	-0.0215117	0.0525455
						0.0266318	0.0213992	0.0524823
						0.0464752	-0.0456862	0.0283315
						-0.02686	-0.0345542	0.0681387
						-0.0207589	-0.051297	-0.00420629
						0.00164428	0.0150081	0.0203174
						0.0516709	0.0342492	0.0381211
						0.0414898	-0.0566524	0.0468089
						0.0138833	0.00987019	-0.0346284
						0.0263682	-0.0413244	-0.0267939
						0.0247563	-0.0350108	-0.018272
						-0.0362512	0.0340514	-0.0127198
						0.052299	0.0111646	-0.010154
						-0.032893	-0.00121173	-0.022681
						0.0139798	0.012939	0.0753285
						0.0303148	-0.0138679	0.0180441
						-0.0441276	-0.0256873	0.0616669
						-0.0308294	0.0339273	-0.00242773
						0.00222306	-0.0157469	0.00722519
						0.0396751	0.0193429	0.0100849
						0.0656368	0.0513409	0.0243325
						0.0364788	-0.0184068	-0.00811224
						-0.0672971	-0.0163535	-0.0344834
						-0.0766172	0.0382946	0.00190723
						0.00476696	-0.0691236	-0.0253177
						-0.036133	0.0198497	-0.0181765
						-0.0741147	-0.0250843	0.00702135
						-0.000190723	0.0305774	0.0378397
						-0.0281047	0.0231985	0.00290673
						-0.00375434	-0.0397092	0.0251873
						-0.0467715	0.0180546	-0.0446895
						-0.00444685	0.0201342	-0.000738613
						0.0337826	-0.0360147	0.00697335
						-0.00925925	-0.0754662	-0.146701
						0.0110079	-0.0452914	0.115969
						-0.106677	-0.0289495	-0.0358645
						-0.0738392	-0.0556243	0.0270314
						0.0365958	0.0220225	0.0279767
						-0.0425222	-0.0320811	0.0114573
						-0.000649057	0.0139526	0.0505033
						0.032816	0.0293549	0.0334409
						-0.00466207	0.044937	0.0121173
						-0.0358543	-0.0156039	0.0080173
						-0.0157928	0.0378352	0.051364
						0.0588664	-0.036559	0.0268107
						0.0247833	0.0319561	-0.00820025
						0.0158031	0.00234623	-0.0288866
						0.10044	-0.0337451	0.0467409
						-0.0295682	-0.0604697	0.0048089
						-0.0714768	0.00145795	-0.000183389
						0.0745059	-0.088341	0.00264995
						0.0943986	-0.0152403	-0.0247495
						0.0204896	-0.0411092	-0.0265184
						-0.0729739	0.0142037	-0.0761775
						-0.0305506	-0.0486358	0.0176748
						0.0299015	0.0714407	0.044345
						-0.0876759	0.023532	-0.0498983
						0.0487957	-0.0135957	0.0498035
						-6.33335e-06	0.0294856	0.0141834
						0.054712	0.0549079	0.048021
						-0.032672	0.0185951	0.0467754
						-0.0666763	-0.0266934	-0.0356052
						-0.00236351	0.0512583	-0.0209571
						-0.0364303	0.0223238	-0.0349882
						0.0147809	-0.0682814	-0.0293364
						0.0136649	0.0210905	-0.00959842
						0.012739	0.0908261	0.0270799
						0.00508396	0.0198782	-0.0577662
						0.000515557	-0.0202143	-0.00548435
						-0.0502044	-0.0149587	0.000894558
						0.0924378	0.00546385	0.0399181
						-0.0210862	0.0228153	-0.0226875
						-0.0340347	-0.0065173	-0.02378
						-0.0473405	-0.0247517	0.0254752
						0.00322684	0.00779285	-0.0486481
						0.00534435	-0.0374679	-0.0197268
						-0.00760452	0.00765047	0.00535046
						0.0160353	-0.0087223	-0.0278201
						0.0761214	-0.0226508	0.0143465
						-0.0193267	0.026764	0.0283181
						-0.0439795	0.0575135	-0.031703
						-0.0585024	-0.0318197	-0.0201454
						0.0284527	-0.0922985	0.0780943
						0.00319401	-0.00549513	-0.0125408
						0.00269079	0.0930422	0.0458708
						-0.0216759	-0.0409112	0.0159641
						-0.00930058	-0.0671366	-0.0448646
						0.0130321	-0.0334936	-0.0107839
						0.00549796	0.00598429	0.05001
						-0.0370562	-0.0852689	0.021368
						0.0131729	0.0146627	0.0338819
						-0.0111497	0.108198	0.0276649
						0.00743613	0.0406471	0.0233536
						0.0579855	-0.00547535	-0.0378722
						-0.0615911	-0.0224788	0.0325598
						-0.0269984	0.0302896	-0.0416146
						0.0337808	-0.0999376	-0.0028509
						0.0539711	-0.0271682	0.0474313
						-0.0207782	0.077551	-0.0205001
						0.0126998	-0.0484757	0.001562
						0.0214589	0.00739024	0.0142119
						0.0354323	-0.110359	0.0161939
						0.00203201	-0.0371397	0.0598446
						-0.028665	-0.0147198	-0.0323263
						-0.0377109	0.00926319	-0.0770177
						-0.00160612	0.010838	0.0438682
						0.0431152	0.0103052	-0.0112457
						-0.0371007	-0.0286643	0.00285006
						0.00862447	0.0272399	-0.00968375
						0.0201748	-0.0479063	0.0184367
						0.0395707	-0.0455319	-0.0719156
						0.0204646	0.0893145	0.016352
						-0.0337731	0.010293	-0.0324751
						0.0472019	0.01074	0.0220694
						0.035192	0.042999	0.0240656
						-0.0105504	-0.0329276	0.0129528
						-0.0606592	0.0358125	-0.000750502
						-0.0642591	-0.0256862	-0.0285471
						-0.0509983	0.0336576	-0.0204632
						0.06352	0.0178163	-0.0855413
						-0.0597767	-0.0768113	-0.0232185
						0.00455023	-0.0665895	0.0280806
						-0.0260219	-0.0263836	-0.00509729
						0.0130433	0.0124788	-0.065832
						0.0690215	0.000657002	-0.0253058
						0.028024	0.046477	-0.0252628
						0.0171012	-0.026487	0.0288031
						-0.00368268	-0.0409957	-0.0330471
						0.0373215	-0.0637034	-0.0101629
						0.00702896	-0.0359306	-0.0357014
						-0.0072598	0.0368727	-0.0194681
						0.0283521	-0.00229573	0.0293856
						0.0303036	-0.0238755	0.00408223
						-0.0611774	-0.0258095	-0.014086
						-0.0438192	0.0872931	0.0174384
						0.00615979	-0.0097478	0.0456453
						-0.0250638	0.075269	-0.0428939
						-0.0133327	-0.0283014	-0.0533806
						-0.0227962	-0.0202734	0.0255047
						0.0471594	0.0193918	-0.0633742
						-0.0222148	-0.0556142	0.0730813
						-0.059614	-0.0947497	0.0081533
						-0.00230695	-0.047045	-0.0325691
						0.0619879	0.143884	0.0153352
						0.0123828	-0.0348645	-0.0125302
						0.00204945	0.0517224	-0.0340456
						-0.0722575	-0.0499502	0.00425918
						-0.01135	0.0945015	-0.0257098
						-0.0520422	0.0290145	-0.00176195
						-0.0112286	0.0405377	-0.0161168
						0.0642898	-0.0217607	-0.00441668
						-0.0314386	0.0165328	-0.0386318
						-0.0190801	-0.00828575	-0.0193231
						0.0317311	0.0357379	-0.0352645
						0.0223917	-0.00940125	-0.0130461
						-0.00564202	0.0384435	-0.0269596
						0.0275629	0.0711276	-0.056601
						-0.0358954	-0.00175662	0.0305479
						-0.0356179	0.000108889	-0.0702829
						-0.00757619	-0.0622346	-0.072327
						-0.0428846	0.0780653	-0.0094583
						0.0550671	-0.0679581	-0.072408
						-0.0239241	-0.0509074	-0.0597127
						-0.0189586	-0.0521505	0.00920541
						-0.00207523	-0.0446163	0.0640217
						0.0622661	0.0377696	-0.0257646
						0.0334259	0.0092493	-0.013745
						0.0876127	0.0480711	-0.0374774
						-0.0706596	0.0302114	-0.0185603
						-0.0730125	0.00559546	0.0359107
						0.0367337	-0.030253	-0.0409574
						0.071061	0.0349723	-0.0789411
						-0.0350061	-0.0137746	-0.0131523
						0.0617536	0.00664474	0.0272139
						-0.0174035	-0.0649188	-0.0253083
						-0.0591247	0.0610807	0.053043
						0.0236833	0.00553113	-0.0612326
						-0.0100773	-0.0260956	-0.0273051
						-0.0129669	0.053064	0.0220062
						0.0168402	0.00849091	0.0391614
						-0.0130865	0.0238788	0.0895231
						-0.0271583	0.0213056	0.0338141
						0.00617474	-0.110224	0.0154398
						-0.0295281	-0.00533757	-0.0245326
						-0.0313125	-0.00136206	0.0251346
						-0.00709724	0.0121724	0.06625
						-0.0487135	-0.0213335	-0.0725891
						-0.0100983	0.00640946	0.0753775
						-0.0472511	0.00203484	0.0313066
						0.0655552	0.0625533	0.0901995
						-0.0109475	0.00610168	-0.0268049
						-0.0119091	-0.0553997	0.0831449
						0.0331088	-0.0434156	-0.0569252
						-0.0588547	-0.00587918	-0.0877919
						-0.0445007	0.0572142	-0.0494477
						0.0124644	0.0339878	-0.0239733
						0.0257129	-0.0593429	0.0158897
						0.0251986	0.0904268	-0.0497546
						-0.00695724	0.0386203	0.130053
						0.0155155	0.0236475	-0.0340772
						-0.0571895	-0.0387039	-0.0150879
						0.0926764	0.0263157	0.044425
						-0.0561421	0.0264619	0.101294
						-0.00540457	0.0708112	-0.0146025
						0.0525985	-0.0513731	-0.00080378
						-0.0383651	-0.0109383	-0.0723892
						-0.0285935	-0.0336098	-0.0327383
						-0.02811	0.0787482	0.00814308
						-0.0175692	0.0780597	-0.0279373
						-0.040519	-0.00731502	0.0132246
						-0.0113964	-0.103279	0.0216145
						-0.0387677	-0.0347644	0.0158945
						0.00684424	-0.0105365	-0.0265748
						-0.0134964	0.00220195	0.0161325
						0.0364899	0.00946042	0.0921329
						-0.00443662	0.0180719	-0.0224623
						-0.0332988	0.0828407	-0.0188741
						0.0104951	-0.0574571	-0.0687476
						0.0137568	-0.0196956	-0.0259085
						-0.00319573	-0.0249292	-0.0340335
						0.0495289	-0.0265	0.016878
						0.0162157	0.0509644	-0.0298931
						-0.00770402	-0.0309233	-0.00798974
						-0.0366752	-0.0473705	-0.0332366
						0.0371499	-0.0158265	0.014011
						0.0261643	-0.0141705	-0.0891955
						-0.0143035	-0.0206713	-0.0285865
						0.0303508	0.034665	0.0530387
						0.056195	0.0273911	0.0201585
						-0.022787	-0.0529763	0.0429535
						0.0147782	-0.0190437	0.0422507
						-0.0527336	-0.026947	-0.0419628
						-0.0614382	0.027992	-0.0660974
						0.0171166	-0.0193584	0.0271934
						0.0321503	-0.0807312	-0.0481231
						0.0300531	0.0191764	-0.0738909
						-0.0188085	0.0921851	-0.0414337
						-0.0368331	0.0192592	0.0338265
						-0.00991558	-0.0321811	0.00467462
						-0.0055059	0.0508735	0.00598574
						-0.0644801	-0.0145765	0.0132062
						0.0377351	0.031753	0.00731508
						-0.0109007	0.0276549	0.00961369
						0.0332552	-0.0336142	-0.0447418
						0.0324848	0.00912641	-0.0348232
						0.0280963	-0.0041609	0.0243734
						-0.0129996	0.00839119	0.0782237
						-0.0647705	-0.0167965	-0.058331
						0.0494199	-0.0480642	-0.011319
						-0.00667524	0.00120061	-0.0479155
						-0.00714041	-0.0388915	-0.0529561
						0.0654271	0.0411633	-0.0683836
						0.0135393	-0.0672707	-0.00921725
						0.0540322	0.0381059	-0.0366678
						0.0267016	-0.0527116	0.0273716
						-0.00516318	0.0407443	-0.0778002
						0.00560257	0.0795239	-0.00653963
						-0.0250127	0.00895169	0.0143334
						-0.0507301	0.00851513	-0.00753697
						0.0639878	-0.0144402	-0.0185205
						0.0536515	-0.0144987	0.0640397
						-0.00393884	-0.029483	-0.0195289
						0.0390742	0.00463801	0.0235058
						-0.0454712	-0.0358064	0.0252197
						-0.0271571	0.0387335	0.000685557
						0.0056924	-0.0101345	-0.0103585
						0.0576349	0.0479966	0.0534249
						-0.00358834	-0.00857636	0.00841069
						-0.0325726	0.0376709	0.0185024
						-0.0891397	-0.0603869	0.0133892
						-0.0323908	0.0102356	0.0306766
						0.0226486	-0.0227146	0.117137
						-0.0223103	-0.0111154	0.0564644
						-0.0326059	0.0148993	0.066679
						0.00485424	-0.0112359	-0.0497519
						0.0443836	-0.00769169	0.0110556
						0.0322955	-0.0691134	0.0199408
						0.0284316	0.0313724	0.0112779
						0.0182483	0.0559774	0.0209375
						-0.0839005	0.0150926	-0.0180665
						-0.0425102	0.0480765	0.00980003
						-0.0358139	0.0374819	0.054177
						-0.00270217	-0.0428443	0.0423782
						-0.095178	0.0407627	-0.0246411
						0.0335426	0.0138452	-0.0185603
						-0.0102106	-0.00710741	-0.0960595
						-0.00101456	-0.0473413	-0.0158652
						0.00523946	-0.114755	-0.0470481
						0.0188972	-0.00468051	0.0330688
						0.00634768	-0.0473156	-0.0139592
						0.00429568	-0.0504964	-0.0177945
						0.0325926	-0.0588988	-0.00435401
						-0.0623009	-0.0192839	0.0368408
						0.0353262	-0.0860847	0.0126979
						-0.0189028	-0.053163	-0.0253245
						0.0799802	-0.0504241	0.0397996
						0.0145278	-0.026227	0.00535074
						0.0369699	-0.00496079	0.0467459
						0.10218	-0.0270048	0.0611569
						-0.0150175	0.00750158	-0.106066
						0.00620496	0.00321129	-0.0252018
						0.0566116	-0.0339791	0.0104153
						-0.0125626	0.021997	-0.0585699
						0.00518585	-0.0187984	-0.00632107
						-0.0265375	-0.0534887	-0.033266

[truncated: 5 more sheets: Figure 4-Figure supplement 2 D, Figure 4-Figure supplement 2 F, Figure 4-Figure supplement 2 H, Figure 4-Figure supplement 3 C, Figure 4-Figure supplement 3 D]
