# Supplementary material for: Anatomical and physiological foundations of cerebello-hippocampal interaction
Source: eLife. 2019 Jun 17;8:e41896. doi: 10.7554/eLife.41896 (PMC6579515; doi:10.7554/eLife.41896)
Supplement: Figure 5—source data 1. [file elife-41896-fig5-data1.xlsx]

## Sheet: Figure 5
		Theta coherence
		HC pre	LT 1	LT 20	HC post
		HPC-Crus I
	ME3	0.477892	0.478854	0.535694	0.490614
	ME6	0.500696	0.528207	0.553738	0.507766
	ME8	0.459622	0.462199	0.468154	0.464382
	ME24	0.464146	0.480184	0.513679	0.494899
		HPC-lobule II/III
	ME3	0.468875	0.474789	0.463577	0.469754
	ME6	0.466625	0.450297	0.479742	0.475982
	ME7	0.466582	0.459091	0.456797	0.461739
	ME8	0.458113	0.46285	0.462338	0.46305
	ME9	0.466119	0.460802	0.435636	0.465007
	ME24	0.472796	0.463275	0.459453	0.454719
		HPC-lobule VI
	ME3	0.460839	0.469566	0.47327	0.467803
	ME6	0.470953	0.481462	0.466605	0.473221
	ME8	0.470855	0.466903	0.493666	0.470131
	ME9	0.483891	0.492205	0.460093	0.492689
	ME10	0.462474	0.450578	0.530971	0.465052
	ME800	0.507487	0.501177	0.467517	0.535041
